# Supplementary material for: The prognostic value and biological significance of gap junction beta protein 2 (GJB2 or Cx26) in cervical cancer
Source: Front Oncol. 2022 Jul 21;12:907960. doi: 10.3389/fonc.2022.907960 (PMC9355537; doi:10.3389/fonc.2022.907960)
Supplement: Supplementary Figure 1 — Stratified analysis of overall survival for CC patients. (A) GJB2 expression in the HPA database; (B) FIGO stage of SCC patients; (C) GJB2 expression between HPV-negative and HPV16-positive samples in GSE75132; (D) GJB2 expression between HPV-negative and HPV positive samples in TCGA database; (E) GJB2 expression among different type HPV-infected samples in TCGA database; (F) Impact of GJB2 expression on overall survival in SCC patients; (G) Impact of GJB2 expression on overall survival in patients < 45 years old; (H) Impact of GJB2 expression on overall survival in patients ≥ 45 years old; (I) Impact of GJB2 expression on overall survival in patients with FIGO stage ≤ IIA2; (J) Impact of GJB2 expression on overall survival in patients with FIGO stage ≥ IIB. HPA: The Human Protein Atlas; FIGO: The International Federation of Gynecology and Obstetrics; SCC: Squamous cell carcinoma. *p < 0.05, ns: not significant. [file DataSheet_1.zip › Supplementary Table 1.xlsx]

## Sheet: Sheet1
Supplementary Table 1. Gene sets enriched in the high GJB2 expression phenotype.
Pathways	NES	NOM p-val	FDR q-val
KEGG_BLADDER_CANCER	2	0.002	0.117
KEGG_PANCREATIC_CANCER	1.99	0.004	0.063
KEGG_APOPTOSIS	1.88	0.014	0.103
KEGG_CYTOSOLIC_DNA_SENSING_PATHWAY	1.82	0.021	0.142
KEGG_P53_SIGNALING_PATHWAY	1.77	0.016	0.172
KEGG_TOLL_LIKE_RECEPTOR_SIGNALING_PATHWAY	1.71	0.04	0.238
KEGG_NOD_LIKE_RECEPTOR_SIGNALING_PATHWAY	1.7	0.038	0.223
KEGG_CHRONIC_MYELOID_LEUKEMIA	1.68	0.044	0.229
KEGG_OLFACTORY_TRANSDUCTION	1.66	0.006	0.222
KEGG_NEUROTROPHIN_SIGNALING_PATHWAY	1.66	0.039	0.2
KEGG_ENDOCYTOSIS	1.6	0.035	0.219
KEGG_PRION_DISEASES	1.59	0.044	0.199
NES,Normalized enrichment score; NOM p-val, Norminal p-value; FDR q-val, False discovery rate q-value.
