# Supplementary material for: The prognostic value and biological significance of gap junction beta protein 2 (GJB2 or Cx26) in cervical cancer
Source: Front Oncol. 2022 Jul 21;12:907960. doi: 10.3389/fonc.2022.907960 (PMC9355537; doi:10.3389/fonc.2022.907960)
Supplement: Supplementary Figure 1 — Stratified analysis of overall survival for CC patients. (A) GJB2 expression in the HPA database; (B) FIGO stage of SCC patients; (C) GJB2 expression between HPV-negative and HPV16-positive samples in GSE75132; (D) GJB2 expression between HPV-negative and HPV positive samples in TCGA database; (E) GJB2 expression among different type HPV-infected samples in TCGA database; (F) Impact of GJB2 expression on overall survival in SCC patients; (G) Impact of GJB2 expression on overall survival in patients < 45 years old; (H) Impact of GJB2 expression on overall survival in patients ≥ 45 years old; (I) Impact of GJB2 expression on overall survival in patients with FIGO stage ≤ IIA2; (J) Impact of GJB2 expression on overall survival in patients with FIGO stage ≥ IIB. HPA: The Human Protein Atlas; FIGO: The International Federation of Gynecology and Obstetrics; SCC: Squamous cell carcinoma. *p < 0.05, ns: not significant. [file DataSheet_1.zip › Supplementary Table 2.xlsx]

## Sheet: a. BP
Supplementary Table 2. Result of Gene ontology analysis.
ID	Description	GeneRatio	BgRatio	pvalue	p.adjust	qvalue	geneID	Count
GO:0008544	epidermis development	76/398	464/18670	2.20689e-45	8.32882e-42	7.56384e-42	KRT6C/KRT6A/KRT6B/KRT16/IVL/SPRR1B/SPRR2D/DSG3/SPRR2A/DSC2/OVOL1/SPRR2E/DSG1/TGM1/FABP5/KRT14/PKP1/KRT5/LCE3E/JUP/DSC3/CERS3/SFN/GJB5/SPRR1A/PERP/LCE3D/TMEM79/DSP/SERPINB13/ZNF750/SPRR2F/GRHL1/BNC1/GRHL3/SPINK5/KRT78/CSTA/KRTDAP/S100A7/PKP3/FERMT1/SPRR3/TP63/SPRR2G/POU3F1/JAG1/TGM5/KRT1/PPL/KRT13/EVPL/FOXN1/PPARD/EPHA2/SCEL/DSC1/DSG4/PI3/IRF6/EMP1/KRT75/KRT9/EGFR/CDH3/KRT33A/CNFN/BCL11B/ANXA1/LIP…	76
GO:0030216	keratinocyte differentiation	64/398	305/18670	4.7832e-45	9.02589e-42	8.19689e-42	KRT6C/KRT6A/KRT6B/KRT16/IVL/SPRR1B/SPRR2D/DSG3/SPRR2A/DSC2/SPRR2E/DSG1/TGM1/KRT14/PKP1/KRT5/LCE3E/JUP/DSC3/CERS3/SFN/SPRR1A/PERP/LCE3D/TMEM79/DSP/SERPINB13/SPRR2F/GRHL1/SPINK5/KRT78/CSTA/S100A7/PKP3/SPRR3/TP63/SPRR2G/POU3F1/JAG1/TGM5/KRT1/PPL/KRT13/EVPL/FOXN1/EPHA2/SCEL/DSC1/DSG4/PI3/IRF6/KRT75/KRT9/CDH3/KRT33A/CNFN/BCL11B/ANXA1/LIPK/KRT31/KRT24/VDR/ALOX15B/AQP3	64
GO:0018149	peptide cross-linking	18/398	60/18670	2.30197e-16	1.24109e-13	1.1271e-13	IVL/SPRR1B/SPRR2D/SPRR2A/SPRR2E/TGM1/LCE3E/SPRR1A/LCE3D/DSP/SPRR2F/CSTA/SPRR3/TGM5/KRT1/EVPL/PI3/ANXA1	18
GO:0002934	desmosome organization	7/398	10/18670	2.15626e-10	1.01721e-07	9.23786e-08	JUP/NECTIN1/PERP/DSP/GRHL1/PKP3/SNAI2	7
GO:0061436	establishment of skin barrier	9/398	23/18670	5.21437e-10	2.18656e-07	1.98573e-07	KRT16/SFN/TMEM79/GRHL1/GRHL3/TP63/KRT1/ALOXE3/ALOX12B	9
GO:0045682	regulation of epidermis development	14/398	85/18670	3.06557e-09	1.05177e-06	9.55167e-07	SFN/TMEM79/SERPINB13/GRHL1/SPINK5/FERMT1/TP63/FOXN1/PPARD/CDH3/VDR/ALOX15B/AQP3/SULT2B1	14
GO:0043616	keratinocyte proliferation	10/398	43/18670	1.77274e-08	5.57526e-06	5.06319e-06	TGM1/SFN/FERMT1/TP63/PPARD/IRF6/CDH3/SNAI2/BCL11B/VDR	10
GO:0045104	intermediate filament cytoskeleton organization	10/398	50/18670	8.31477e-08	2.41384e-05	2.19214e-05	KRT6C/KRT16/KRT14/PKP1/DSP/PPL/CSNK1A1/EVPL/KRT9/FAM83H	10
GO:0045103	intermediate filament-based process	10/398	51/18670	1.01482e-07	2.73567e-05	2.4844e-05	KRT6C/KRT16/KRT14/PKP1/DSP/PPL/CSNK1A1/EVPL/KRT9/FAM83H	10
GO:0043312	neutrophil degranulation	30/398	485/18670	1.99962e-07	5.03104e-05	4.56895e-05	S100A8/S100A9/S100A12/DSG1/FABP5/PKP1/JUP/DSP/RAB10/CSTB/PGM2/S100A7/TOLLIP/KRT1/GM2A/CD44/RAP2B/DSC1/PGAM1/SERPINB3/PYGL/ATP11B/RAC1/OSTF1/DBNL/TMBIM1/RAB18/PLD1/HSPA6/CAP1	30
GO:0002283	neutrophil activation involved in immune response	30/398	488/18670	2.28232e-07	5.38342e-05	4.88897e-05	S100A8/S100A9/S100A12/DSG1/FABP5/PKP1/JUP/DSP/RAB10/CSTB/PGM2/S100A7/TOLLIP/KRT1/GM2A/CD44/RAP2B/DSC1/PGAM1/SERPINB3/PYGL/ATP11B/RAC1/OSTF1/DBNL/TMBIM1/RAB18/PLD1/HSPA6/CAP1	30
GO:0042119	neutrophil activation	30/398	498/18670	3.51606e-07	7.69206e-05	6.98556e-05	S100A8/S100A9/S100A12/DSG1/FABP5/PKP1/JUP/DSP/RAB10/CSTB/PGM2/S100A7/TOLLIP/KRT1/GM2A/CD44/RAP2B/DSC1/PGAM1/SERPINB3/PYGL/ATP11B/RAC1/OSTF1/DBNL/TMBIM1/RAB18/PLD1/HSPA6/CAP1	30
GO:0002446	neutrophil mediated immunity	30/398	499/18670	3.66871e-07	7.69206e-05	6.98556e-05	S100A8/S100A9/S100A12/DSG1/FABP5/PKP1/JUP/DSP/RAB10/CSTB/PGM2/S100A7/TOLLIP/KRT1/GM2A/CD44/RAP2B/DSC1/PGAM1/SERPINB3/PYGL/ATP11B/RAC1/OSTF1/DBNL/TMBIM1/RAB18/PLD1/HSPA6/CAP1	30
GO:0010466	negative regulation of peptidase activity	20/398	262/18670	9.4835e-07	0.000188372	0.000171071	SFN/SERPINB13/WFDC5/A2ML1/SPINK5/CSTA/CSTB/SERPINB4/SPINK7/SERPINB5/ECM1/CD44/WFDC12/SERPINB8/CAST/SERPINB3/PI3/SERPINB2/ANXA8L1/ANXA8	20
GO:0052547	regulation of peptidase activity	27/398	452/18670	1.61394e-06	0.000286948	0.000260593	S100A8/S100A9/SFN/PERP/SERPINB13/WFDC5/A2ML1/SPINK5/CSTA/CSTB/SERPINB4/TP63/SPINK7/SERPINB5/ECM1/CD44/WFDC12/SERPINB8/CAST/SERPINB3/PI3/SERPINB2/ANXA8L1/XDH/SOX7/MALT1/ANXA8	27
GO:0052548	regulation of endopeptidase activity	26/398	425/18670	1.6277e-06	0.000286948	0.000260593	S100A8/S100A9/SFN/PERP/SERPINB13/WFDC5/A2ML1/SPINK5/CSTA/CSTB/SERPINB4/TP63/SPINK7/SERPINB5/CD44/WFDC12/SERPINB8/CAST/SERPINB3/PI3/SERPINB2/ANXA8L1/XDH/SOX7/MALT1/ANXA8	26
GO:0051546	keratinocyte migration	6/398	19/18670	1.9385e-06	0.000304829	0.000276831	KRT16/LTB4R2/FERMT1/PPARD/HBEGF/ARF6	6
GO:0030104	water homeostasis	10/398	74/18670	3.68916e-06	0.000535496	0.000486312	KRT16/SFN/TMEM79/GRHL1/GRHL3/TP63/KRT1/ALOXE3/ALOX12B/AQP3	10
GO:0010837	regulation of keratinocyte proliferation	7/398	33/18670	5.02362e-06	0.000677112	0.000614921	TGM1/SFN/TP63/CDH3/SNAI2/BCL11B/VDR	7
GO:0019730	antimicrobial humoral response	12/398	122/18670	1.17435e-05	0.00146134	0.00132712	S100A8/KRT6A/S100A9/S100A12/IL36RN/PGLYRP3/RNASE7/PGLYRP4/SPINK5/S100A7/DEFB4A/PI3	12
GO:0061844	antimicrobial humoral immune response mediated by antimicrobial peptide	9/398	73/18670	2.41702e-05	0.00266921	0.00242405	KRT6A/S100A9/S100A12/PGLYRP3/RNASE7/PGLYRP4/SPINK5/S100A7/DEFB4A	9
GO:0051346	negative regulation of hydrolase activity	25/398	466/18670	2.47542e-05	0.00266921	0.00242405	SFN/SERPINB13/WFDC5/A2ML1/SPINK5/CSTA/CSTB/SERPINB4/SPINK7/SH3RF2/SERPINB5/ECM1/CD44/WFDC12/SERPINB8/CAST/SERPINB3/PI3/SERPINB2/ANXA8L1/ANGPTL4/ANXA1/ELL/ANXA8/CPEB2	25
GO:0042303	molting cycle	11/398	112/18670	2.74843e-05	0.0028034	0.00254591	KRT16/KRT14/TMEM79/SPINK5/FERMT1/TP63/FOXN1/DSG4/EGFR/CDH3/PPP1R13L	11
GO:0042633	hair cycle	11/398	112/18670	2.74843e-05	0.0028034	0.00254591	KRT16/KRT14/TMEM79/SPINK5/FERMT1/TP63/FOXN1/DSG4/EGFR/CDH3/PPP1R13L	11
GO:0071496	cellular response to external stimulus	20/398	339/18670	4.36007e-05	0.00421991	0.00383232	DSC2/SLC2A1/BAG3/P2RY2/RRAGC/MTPN/CDKN1A/ZC3H12A/UPP1/EGFR/RAC1/PIM1/SNAI2/FOSL1/P2RY1/CDKN2B/SLC38A2/VDR/AQP3/ITGA2	20
GO:0009612	response to mechanical stimulus	15/398	210/18670	4.70384e-05	0.00443807	0.00403045	JUP/SLC2A1/BAG3/BDKRB1/PPL/SCEL/MTPN/EGFR/RAC1/FOSL1/P2RY1/MBD2/SLC38A2/JUNB/ITGA2	15
GO:0032689	negative regulation of interferon-gamma production	6/398	35/18670	8.69008e-05	0.00754143	0.00684877	IL36RN/PGLYRP3/PGLYRP4/IL20RB/PRNP/ZC3H12A	6
GO:0032429	regulation of phospholipase A2 activity	4/398	12/18670	8.79234e-05	0.00754143	0.00684877	EGFR/ANXA8L1/ANXA1/ANXA8	4
GO:0070486	leukocyte aggregation	4/398	12/18670	8.79234e-05	0.00754143	0.00684877	S100A8/S100A9/CD44/MSN	4
GO:0009620	response to fungus	7/398	52/18670	0.00011106	0.00931426	0.00845877	S100A8/S100A9/S100A12/IL36RN/C10orf99/RNASE7/MALT1	7

## Sheet: b. CC
ID	Description	GeneRatio	BgRatio	pvalue	p.adjust	qvalue	geneID	Count
GO:0001533	cornified envelope	30/412	65/19717	2.14555e-33	8.15308e-31	7.02384e-31	IVL/SPRR1B/SPRR2D/DSG3/SPRR2A/DSC2/SPRR2E/DSG1/TGM1/PKP1/LCE3E/JUP/DSC3/SPRR1A/LCE3D/DSP/SPRR2F/CSTA/PKP3/SPRR3/SPRR2G/KRT1/PPL/EVPL/SCEL/DSC1/DSG4/PI3/CNFN/ANXA1	30
GO:0030057	desmosome	13/412	25/19717	4.97183e-16	9.44647e-14	8.1381e-14	DSG3/DSC2/DSG1/PKP1/JUP/DSC3/PERP/DSP/PKP3/PPL/EVPL/DSC1/DSG4	13
GO:0005882	intermediate filament	23/412	214/19717	1.45476e-10	1.38202e-08	1.1906e-08	KRT6C/KRT6A/KRT6B/KRT16/KRT14/PKP1/KRT5/JUP/DSP/KRT78/KRT1/PPL/CSNK1A1/KRT13/EVPL/IFFO2/KRT75/KRT9/KRT33A/KRT31/KRT24/CLIP1/FAM83H	23
GO:0045111	intermediate filament cytoskeleton	24/412	251/19717	6.47973e-10	4.92459e-08	4.24252e-08	KRT6C/S100A8/KRT6A/KRT6B/KRT16/KRT14/PKP1/KRT5/JUP/DSP/KRT78/KRT1/PPL/CSNK1A1/KRT13/EVPL/IFFO2/KRT75/KRT9/KRT33A/KRT31/KRT24/CLIP1/FAM83H	24
GO:0005913	cell-cell adherens junction	16/412	117/19717	2.90083e-09	1.8372e-07	1.58274e-07	DSC2/PKP1/JUP/NECTIN1/DSP/FAT2/RAB10/NDRG1/NECTIN4/PKP3/TRIM29/CTNND1/CDH3/ANXA1/TNKS1BP1/TMOD3	16
GO:0055038	recycling endosome membrane	10/412	81/19717	7.12591e-06	0.000338481	0.0002916	RAB10/NDRG1/MICALL1/RAP2B/ATP11B/RAC1/VAMP3/NSG1/EHD4/ARF6	10
GO:0016323	basolateral plasma membrane	16/412	217/19717	1.41209e-05	0.000596217	0.000513638	RHCG/CLCA2/DSP/SLC2A1/CA2/GM2A/CD44/NOD2/EGFR/TGFA/PROM2/ANXA1/P2RY1/SLC2A9/MSN/AQP3	16
GO:0101002	ficolin-1-rich granule	14/412	185/19717	3.62635e-05	0.00125274	0.00107923	DSG1/PKP1/JUP/DSP/CSTB/PGM2/KRT1/DSC1/PGAM1/PYGL/RAC1/OSTF1/DBNL/HSPA6	14
GO:0031983	vesicle lumen	19/412	339/19717	0.000103061	0.00301255	0.0025953	S100A8/S100A9/S100A12/FABP5/JUP/CSTB/PGM2/S100A7/TOLLIP/GM2A/ECM1/PGAM1/SERPINB3/PYGL/EGFR/OSTF1/DBNL/HSPA6/CAP1	19
GO:0034774	secretory granule lumen	18/412	321/19717	0.000154993	0.0039265	0.00338266	S100A8/S100A9/S100A12/FABP5/JUP/CSTB/PGM2/S100A7/TOLLIP/GM2A/ECM1/PGAM1/SERPINB3/PYGL/OSTF1/DBNL/HSPA6/CAP1	18
GO:0045177	apical part of cell	20/412	384/19717	0.000183135	0.00434944	0.00374703	GJB6/RHCG/DSG1/SLC2A1/CA2/CLCA4/JAG1/GM2A/PARD6G/CD44/EGFR/PROM2/MREG/ANXA1/VAMP3/P2RY1/SLC2A9/PLD1/MSN/ADRB2	20

## Sheet: c. MF
ID	Description	GeneRatio	BgRatio	pvalue	p.adjust	qvalue	geneID	Count
GO:0045296	cadherin binding	33/399	331/17697	8.49948e-13	4.9212e-10	4.48236e-10	PKP1/JUP/LAD1/SFN/RAB10/NDRG1/PKP3/MICALL1/BAG3/TRIM29/AHNAK/PPL/ABI1/NIBAN2/EVPL/DNAJB1/EPHA2/PLIN3/CAST/COBLL1/CTNND1/EGFR/CDH3/NOTCH3/FSCN1/ANXA1/PAK6/DBNL/CDK5R1/TNKS1BP1/TMOD3/EHD4/PPP1R13L	33
GO:0005200	structural constituent of cytoskeleton	13/399	102/17697	4.87227e-07	9.40348e-05	8.56493e-05	KRT6A/KRT6B/KRT16/KRT14/KRT5/DSP/PPL/TUBB6/KRT9/TUBA4A/KRT31/MSN/TUBA1C	13
GO:0005149	interleukin-1 receptor binding	6/399	16/17697	8.36707e-07	0.000121113	0.000110313	IL36G/IL1RN/IL36RN/IL1A/TOLLIP/IL1RAP	6
GO:0004867	serine-type endopeptidase inhibitor activity	12/399	94/17697	1.32018e-06	0.000143175	0.000130408	SERPINB13/WFDC5/A2ML1/SPINK5/SERPINB4/SPINK7/SERPINB5/WFDC12/SERPINB8/SERPINB3/PI3/SERPINB2	12
GO:0004857	enzyme inhibitor activity	25/399	375/17697	1.48368e-06	0.000143175	0.000130408	SFN/SERPINB13/WFDC5/A2ML1/SPINK5/CSTA/CSTB/SERPINB4/SPINK7/SH3RF2/SERPINB5/ITPRIP/WFDC12/SERPINB8/CDKN1A/CAST/SERPINB3/PI3/SERPINB2/ANGPTL4/ANXA1/INKA1/CDKN2B/HSPB1/CPEB2	25
GO:0098631	cell adhesion mediator activity	9/399	59/17697	6.3796e-06	0.000527684	0.000480629	DSC2/JUP/DSP/RAB10/PKP3/TRIM29/ANXA1/TMOD3/ITGA2	9
GO:0030280	structural constituent of epidermis	5/399	16/17697	2.02164e-05	0.00097544	0.000888457	SPRR2E/PKP1/SPRR1A/KRT1/PI3	5
GO:0042834	peptidoglycan binding	5/399	17/17697	2.81113e-05	0.00125203	0.00114039	PGLYRP3/RNASE7/PGLYRP4/NOD2/HK1	5
GO:0003924	GTPase activity	20/399	324/17697	4.9993e-05	0.00196452	0.00178933	GNA15/RAB10/GNAI1/GBP6/RRAGC/RAP2B/TUBB6/ARL8B/RAB38/RAC1/RAB22A/TUBA4A/RAB7B/MFN2/RHOV/RAB18/TUBA1C/GNG12/RGS12/ARF6	20
GO:0050786	RAGE receptor binding	4/399	11/17697	7.4086e-05	0.00268099	0.00244191	S100A8/S100A9/S100A12/S100A7	4
GO:0033293	monocarboxylic acid binding	8/399	64/17697	9.13942e-05	0.00311278	0.0028352	S100A8/S100A9/FABP5/STARD5/PPARD/PYGL/VDR/FABP4	8
GO:0002020	protease binding	11/399	128/17697	0.000153224	0.0046693	0.00425292	SERPINB13/CSTA/CSTB/SERPINB4/ECM1/PRNP/RIOK3/CAST/SERPINB3/CDK5R1/MALT1	11
GO:0019215	intermediate filament binding	4/399	15/17697	0.000285261	0.00786505	0.0071637	KRT14/PKP1/EVPL/FAM83H	4
