# Supplementary material for: The prognostic value and biological significance of gap junction beta protein 2 (GJB2 or Cx26) in cervical cancer
Source: Front Oncol. 2022 Jul 21;12:907960. doi: 10.3389/fonc.2022.907960 (PMC9355537; doi:10.3389/fonc.2022.907960)
Supplement: Supplementary Figure 1 — Stratified analysis of overall survival for CC patients. (A) GJB2 expression in the HPA database; (B) FIGO stage of SCC patients; (C) GJB2 expression between HPV-negative and HPV16-positive samples in GSE75132; (D) GJB2 expression between HPV-negative and HPV positive samples in TCGA database; (E) GJB2 expression among different type HPV-infected samples in TCGA database; (F) Impact of GJB2 expression on overall survival in SCC patients; (G) Impact of GJB2 expression on overall survival in patients < 45 years old; (H) Impact of GJB2 expression on overall survival in patients ≥ 45 years old; (I) Impact of GJB2 expression on overall survival in patients with FIGO stage ≤ IIA2; (J) Impact of GJB2 expression on overall survival in patients with FIGO stage ≥ IIB. HPA: The Human Protein Atlas; FIGO: The International Federation of Gynecology and Obstetrics; SCC: Squamous cell carcinoma. *p < 0.05, ns: not significant. [file DataSheet_1.zip › Supplementary Table 3.xlsx]

## Sheet: a. CIBERSORTx_Results_10
Supplementary Table 3. The abundance of immune cells analyzed by CIBERSORTx.
Sample_ID	B cells	Plasma cells	T cells CD8	T cells CD4	NK cells	Monocytes	Dendritic cells	Mast cells	Eosinophils	Neutrophils
TCGA-IR-A3LL	0.00321742	0.00262492	0.30272	0.237944	0.038058	0.373034	0.0153641	0.0280072	0	0
TCGA-DS-A7WH	0.164232	0.0189301	0.0588852	0.302091	0.0708444	0.205766	0.0904428	0.0529712	0.0250295	0.0115135
TCGA-ZJ-A8QR	0.0561102	0.0738875	0.0403008	0.181004	0.092427	0.33665	0.134143	0.0562491	0	0.0307177
TCGA-VS-A9UP	0.179506	0.04373	0.245613	0.215334	0.0541095	0.184153	0.0150916	0.0642777	0	0
TCGA-LP-A4AX	0.00744846	0.0263171	0.302852	0.288443	0.0811611	0.277729	0	0.0163802	0	0
TCGA-FU-A3HZ	0	0.00127339	0.307901	0.296095	0.0984952	0.267134	0.0069874	0.0105318	0.0127248	0
TCGA-VS-A9UT	0.0189201	0.0329457	0.28329	0.215266	0.0113225	0.431813	0.0056024	0.000997402	0	0
TCGA-EK-A2IP	0.00192909	0.000398953	0.328606	0.196384	0	0.399939	0.0286023	0.038689	0.00751708	0
TCGA-EA-A50E	0.0117103	0.00269326	0.0318229	0.18698	0.0245473	0.671772	0.0167634	0.0365342	0.0176173	0
TCGA-ZJ-AAXT	0.032425	0.00272433	0.150072	0.244867	0.0312205	0.39495	0.0211582	0.11525	0	0.00733722
TCGA-VS-A94Z	0.0206155	0.00495936	0.437115	0.263822	0.0546691	0.13903	0.0249506	0.0470404	0	0.00833565
TCGA-MA-AA41	0.0503052	0	0.211104	0.172718	0.0611742	0.356249	0.0509496	0.0947057	0	0.00280662
TCGA-FU-A23K	0.0592973	0.122372	0.186931	0.234362	0.0580166	0.235598	0.0208886	0.0827113	0	0
TCGA-C5-A7UH	0.00570386	0.00298509	0.159137	0.314038	0.0517302	0.449157	0	0.0172665	0	0.00156597
TCGA-DS-A0VM	0.0399929	0.0073085	0.064127	0.318446	0.0773306	0.21125	0.198628	0.062764	0.0206202	0
TCGA-IR-A3LC	0.0536794	0.00664982	0.0167988	0.28662	0.165175	0.324841	0.0078571	0.139574	0	0
TCGA-EK-A2H0	0	0.000706754	0.0321478	0.225782	0.103733	0.450779	0.0862833	0.0717456	0.0279958	0.00160151
TCGA-EX-A449	0.166789	0.130972	0.102231	0.275546	0.108781	0.133885	0.049358	0.0252423	0.00728255	0
TCGA-VS-A9V4	0.0519713	0.012196	0.0629835	0.367429	0.0197048	0.22995	0.00259741	0.193755	0	0.0598818
TCGA-EA-A5O9	0	0.00343124	0.198647	0.326645	0.0307355	0.152655	0.201246	0.0819506	0.00591085	0
TCGA-FU-A57G	0.0236736	0	0.0179503	0.344536	0.0112259	0.543406	0.0234049	0.0217697	0	0.0143006
TCGA-VS-A9UI	0.0287281	0.00617455	0.170152	0.305498	0.0445052	0.34298	0.0599586	0.0418352	0	0.000489076
TCGA-C5-A7CO	0.0112362	0.000429817	0.259534	0.300668	0.0470449	0.17381	0.135937	0.0581372	0.0139507	0
TCGA-C5-A2LS	0.0562825	0.026408	0.131962	0.286057	0.0251698	0.0672368	0.28153	0.060498	0.0650736	0
TCGA-C5-A1BI	0.0355321	0.0802192	0.149848	0.272305	0.0369202	0.308865	0.0692249	0.0416902	0	0.00590919
TCGA-EX-A8YF	0.133096	0.17567	0.337978	0.16757	0.0318769	0.100022	0.0179418	0.0187309	0	0.0177164
TCGA-MA-AA43	0.157186	0.118921	0.0231746	0.21061	0	0.229733	0.0242198	0.224774	0	0.0129314
TCGA-JW-A5VG	0	0.00680893	0.234499	0.116821	0.168601	0.354871	0.108164	0.0119448	0	0
TCGA-VS-A9UQ	0.163986	0.08229	0.206224	0.21953	0.0743028	0.149598	0.0318158	0.0730226	0	0
TCGA-EA-A5FO	0	0.00218623	0.382471	0.318548	0.00478435	0.160702	0.0860596	0.0459659	0	0
TCGA-C5-A1BK	0.106084	0.0487414	0.221156	0.284421	0.0199038	0.236067	0.0249836	0.0511743	0	0.00758156
TCGA-HM-A3JK	0.00561983	0.0902666	0.0892644	0.248908	0.00451179	0.404159	0.0959383	0.0631067	0	0
TCGA-C5-A2LY	0.00508202	0.00269721	0.261734	0.21748	0.0496442	0.328891	0.0688212	0.0660386	0	0
TCGA-2W-A8YY	0.0274539	0.000887975	0.0938193	0.184828	0.0677226	0.622021	0.00428212	0	0	0
TCGA-C5-A2LZ	0.0528192	0.103601	0.13388	0.287393	0.0474837	0.245549	0.0592715	0.0715814	0	0
TCGA-LP-A4AW	0.0325447	0.0141961	0.0812773	0.215907	0.0118826	0.48218	0.0784809	0.0842004	0	0
TCGA-ZJ-AAX4	0.0170027	0.0202053	0.191543	0.266981	0.00998277	0.41659	0.0423464	0.0259629	0	0.00973932
TCGA-DR-A0ZL	0.20161	0	0.0996429	0.274909	0.0332243	0.116677	0.122908	0.122256	0.00290756	0.0272707
TCGA-ZJ-A8QO	0.0528031	0	0.146061	0.40215	0.00485793	0.335703	0.0439335	0.0169497	0	0
TCGA-EA-A3HQ	0.00220581	0.00053214	0.108252	0.29802	0.0196812	0.317022	0.167179	0.0552552	0.0310124	0.00373026
TCGA-EA-A410	0.036945	0.00628593	0.354836	0.134227	0.0339561	0.427269	0	0.00718425	0	0
TCGA-BI-A0VR	0.07043	0.120741	0.184298	0.26722	0.0263704	0.220109	0.0656003	0.0469483	0	0
TCGA-Q1-A5R3	0.0835312	0.0100408	0.219063	0.154939	0.101626	0.224904	0.100575	0.104842	0	0.000806242
TCGA-VS-A8QH	0.000368751	0	0.0773664	0.213128	0.145924	0.274891	0.122981	0.12256	0.0431772	0
TCGA-HM-A3JJ	0.0602263	0.0675707	0.0869531	0.227392	0.0544803	0.237146	0.149342	0.117424	0	0
TCGA-MA-AA3W	0.0550312	0.0030083	0.285359	0.253487	0.0495442	0.203894	0.0896558	0.0600332	0	0
TCGA-C5-A902	0.0101611	0.00203197	0.353154	0.321158	0.156003	0.0816117	0.00847067	0.0653614	0	0.00268643
TCGA-C5-A1M6	0.184865	0.0552357	0.0352475	0.0778578	0.00611999	0.490667	0.062061	0.0901944	0	0
TCGA-EA-A3HU	0.110853	0.0642611	0.195406	0.247721	0.108824	0.180583	0.0166536	0.0757655	0	0
TCGA-MU-A8JM	0.100262	0	0.0950903	0.280246	0.120549	0.0902963	0.211247	0.0759521	0.0206326	0.00575659
TCGA-C5-A7CH	0.021544	0.00493635	0.0263527	0.202217	0.0115394	0.583954	0.0875861	0.0551339	0	0.00727166
TCGA-MA-AA42	0.0174309	0.00620938	0.374998	0.295792	0.0169325	0.222046	0.0320904	0.0359622	0	0
TCGA-C5-A1M5	0.0907619	0.0539821	0.136446	0.330296	0.00778502	0.29015	0.0389013	0.0520268	0	0
TCGA-ZJ-AAXA	0.00346972	0.00730915	0.0651887	0.240615	0.0568343	0.37952	0.0780855	0.0105737	0.159449	0
TCGA-DG-A2KL	0.0199042	0.00741083	0.0753943	0.279923	0.0161512	0.344402	0.230841	0.0253162	0.00128482	0
TCGA-EX-A69L	0.00656959	0.0611231	0.273387	0.251471	0.00265864	0.305804	0.0369027	0.0411823	0	0.0212974
TCGA-FU-A3YQ	0.041461	0.115902	0.107744	0.255985	0.0093341	0.323118	0.104088	0.0322994	0	0.0112754
TCGA-C5-A1M8	0.0453626	0.0111502	0.177953	0.1559	0.0254744	0.563496	0	0.0216097	0	0
TCGA-ZX-AA5X	0.0700791	0.0300284	0.0469298	0.245861	0.0537811	0.312582	0.089291	0.141023	0	0.011069
TCGA-VS-A9U6	0.0170421	0.00137722	0.168704	0.329297	0.0750388	0.192123	0.12631	0.0827903	0.00268695	0.00490151
TCGA-C5-A1MP	0.101763	0.0904993	0.0974164	0.209975	0.0734553	0.25381	0.0842172	0.084558	0	0.00553677
TCGA-IR-A3LF	0.138358	0.0166276	0.18206	0.344267	0.0237075	0.240898	0.0202682	0.0345118	0	0.000662402
TCGA-VS-A9UJ	0.0357414	0	0.0270816	0.191291	0.0687784	0.395553	0.0661907	0.201586	0.0140984	0
TCGA-IR-A3LA	0.0229052	0.0029479	0.242215	0.269012	0.0588517	0.310179	0.0114851	0.0745031	0.00902407	0
TCGA-C5-A3HD	0.00274624	0.00678258	0.0229483	0.365614	0.0548302	0.388674	0.0416645	0.117793	0	0
TCGA-FU-A40J	0.110498	0.0490974	0.238099	0.210193	0.0737728	0.0533822	0.0770689	0.0970919	0.025349	0.0664844
TCGA-C5-A907	0.00924792	0.00933182	0.131776	0.236669	0.18294	0.331249	0.0288509	0	0.053838	0.0172124
TCGA-IR-A3LI	0	0	0.0712492	0.181378	0.110445	0.149453	0.232018	0.0944643	0.161523	0
TCGA-JX-A3Q0	0.0452122	0.0190768	0.182172	0.382913	0.0232669	0.296494	0.0327849	0.012256	0	0.00582571
TCGA-C5-A1ME	0.00743668	0	0.428725	0.255521	0.0362629	0.206539	0.0371357	0.0296116	0	0
TCGA-C5-A1MQ	0.128585	0.0955724	0.0950555	0.249008	0.0298068	0.337813	0.0132055	0.0435598	0	0.00783036
TCGA-EK-A2PL	0.00462817	0.00193752	0.311294	0.295187	0.0464005	0.197112	0.0781449	0.0654842	0.00104673	0
TCGA-MY-A913	0.0150319	0.00296541	0.103019	0.262323	0.0450244	0.439362	0.0799871	0.0388631	0.00133663	0.01213
TCGA-C5-A2LT	0.0119333	0.0013058	0.312007	0.269841	0.0605513	0.226463	0.0560218	0.0626683	0	0
TCGA-C5-A1ML	0.0202332	0.021565	0.071474	0.242019	0.0385379	0.417303	0.151326	0.0379315	0	0
TCGA-VS-A9UO	0.0373655	0.0452645	0.275325	0.32172	0.144031	0.0499772	0.0575995	0.069459	0	0
TCGA-JX-A3PZ	0.000318332	0.000576475	0.135392	0.151006	0.0761595	0.435281	0.118073	0.0839666	0	0
TCGA-BI-A20A	0.049951	0.0104466	0.189054	0.269971	0.00714799	0.339789	0.0704694	0.0638531	0	0
TCGA-EK-A2PI	0	0.00984842	0.0747898	0.311617	0.0810928	0.216636	0.163977	0.142257	0	0
TCGA-VS-A9UC	0.0518024	0.0127176	0.22487	0.283722	0.0426621	0.248647	0.0724994	0.0404226	0	0.0232954
TCGA-C5-A7UI	0.00674788	0.116066	0.148184	0.348536	0.079046	0.177111	0.112888	0.0130789	0	0
TCGA-C5-A1BL	0.0431914	0.00785851	0.24982	0.209905	0.0556936	0.371826	0.027279	0.0359938	0	0
TCGA-DG-A2KJ	0.0429492	0.0190973	0.231806	0.160078	0.132994	0.371048	0.00871605	0.0339246	0	0
TCGA-VS-A958	0.0417723	0.0258118	0.323288	0.235359	0.124897	0.156203	0.0619973	0.0277971	0	0.00317205
TCGA-EA-A5ZF	0.12132	0.0907243	0.0149237	0.158248	0.0072778	0.437734	0.131195	0.018508	0.0158212	0.00458863
TCGA-MU-A51Y	0.0107165	0.000989574	0.192019	0.283797	0.00146148	0.371101	0.0602062	0.0798429	0	0
TCGA-UC-A7PI	0.0445126	0.0107477	0.186297	0.320664	0.0558286	0.278544	0.0618675	0.0423999	0	0
TCGA-VS-A952	0.125795	0.031085	0.141549	0.466551	0.0483011	0.0661539	0.0735374	0.0457362	0	0.00134206
TCGA-EK-A2GZ	0.0442736	0.00425722	0.140802	0.303827	0.0990608	0.2645	0.0691538	0.0171029	0.0493813	0.00886538
TCGA-ZJ-A8QQ	0.00302033	0.00960718	0.0377168	0.169466	0.104401	0.539435	0.106952	0.0162493	0.00238403	0.0107859
TCGA-Q1-A6DV	0.0336692	0.0160743	0.17831	0.173999	0.0764906	0.123463	0.110271	0.130484	0.123858	0.0348917
TCGA-C5-A901	0.043935	0.0505551	0.0363773	0.270584	0.0459515	0.394836	0.115612	0.0323067	0.00985059	0
TCGA-HM-A6W2	0.103724	0.0809865	0.125893	0.305092	0.0361605	0.261264	0.0110789	0.062949	0.0118648	0.00176121
TCGA-C5-A8XK	0	0.00588276	0.110255	0.155072	0.0342096	0.597813	0.00365974	0.0659396	0	0.0283205
TCGA-C5-A2M1	0.0368626	0.00479116	0.295073	0.344381	0	0.247222	0.0230119	0.0411949	0.00832573	0
TCGA-FU-A3HY	0	0.000507962	0.0134243	0.227728	0.0522639	0.519992	0.106718	0.0433112	0.00221349	0.034408
TCGA-FU-A2QG	0.0382015	0.00264605	0.166748	0.231619	0.152424	0.164183	0.0634297	0.16105	0.020352	0
TCGA-VS-A8EH	0	0	0.0145973	0.257569	0.105755	0.162029	0.318511	0.12037	0.0212446	0
TCGA-C5-A1MK	0.013301	0.00247954	0.0930281	0.317942	0.00460724	0.277181	0.0599999	0.185781	0.0377504	0.00848754
TCGA-EK-A2IR	0.196835	0.0466136	0.0428081	0.201146	0.0459445	0.273996	0.0936824	0.0467756	0.0532982	0
TCGA-EK-A2R7	0.114759	0.120614	0.148713	0.314199	0.0173168	0.211116	0.0113564	0.0622948	0	0
TCGA-VS-A9UR	0.0202555	0	0.0296876	0.389792	0.189488	0.192649	0.179124	0	0	0
TCGA-VS-A959	0.0261297	0.119705	0.138719	0.360801	0.033844	0.250703	0.0197183	0.0506409	0	0
TCGA-LP-A4AV	0.0507367	0.100134	0.180166	0.275145	0.038244	0.237392	0.0232897	0.0861482	0	0.00888815
TCGA-C5-A1M9	0.00548585	0	0.202139	0.287092	0.078899	0.409847	0.0122212	0.00450578	0	0
TCGA-EA-A78R	0.0435075	0	0.107423	0.195632	0.0113663	0.494556	0.108554	0.0202418	0	0.0196925
TCGA-C5-A3HE	0.0629253	0.0558455	0.228469	0.165951	0.144503	0.117492	0.00918628	0.16004	0	0.0567811
TCGA-JX-A3Q8	0.00541549	0.00883538	0.254253	0.332342	0.0908084	0.14777	0.105201	0.0532134	0	0.00264958
TCGA-EX-A69M	0.0707367	0.0178597	0.285683	0.33521	0.0291672	0.17771	0.0566215	0.0133117	0	0.014224
TCGA-EA-A3QD	0.0802779	0.0536506	0.262515	0.246276	0.0496841	0.227928	0.0194153	0.0544594	0	0.00612511
TCGA-C5-A7CL	0.0340876	0.0154133	0.034713	0.215803	0.0367845	0.298055	0.18225	0.172988	0	0.011739
TCGA-PN-A8MA	0.0628127	0.0752138	0.266283	0.275573	0.0193688	0.229016	0.0718546	0	0	0
TCGA-EA-A43B	0.062373	0.0690008	0.198384	0.276567	0.0931307	0.220324	0.0638298	0.0169886	0	0
TCGA-VS-A8EB	0	0	0.185009	0.16725	0.281697	0.224023	0.127181	0.015505	0	0
TCGA-EK-A2H1	0	0.0176546	0.109147	0.160945	0.0245927	0.443509	0.00438293	0.236019	0.00454105	0
TCGA-VS-A8EC	0.0158675	0.00283756	0.130041	0.136888	0.0558726	0.429395	0.0525112	0.121257	0.0564024	0
TCGA-EA-A3HR	0.00517133	0.000648047	0.0337691	0.353461	0.0895812	0.198825	0.228848	0.082943	0	0.0079509
TCGA-IR-A3L7	0.00422032	0.00836134	0.106851	0.331951	0.0154615	0.210247	0.260692	0.0526997	0.0105633	0
TCGA-ZJ-AAXF	0.0721946	0	0.0990602	0.358532	0.0847009	0.303016	0.0125472	0.0708874	0	0
TCGA-EA-A5ZE	0.0243547	0.0168758	0.127239	0.232562	0.0438335	0.27894	0.164732	0.112449	0	0
TCGA-EK-A2RE	0.00685375	0	0	0.207377	0.0929269	0.329617	0.0365421	0.309886	0.0128787	0.00473718
TCGA-C5-A1BJ	0.0341461	0	0.199221	0.355252	0.00811747	0.196545	0.095107	0.0730729	0.0134679	0.0258528
TCGA-EK-A3GN	0.0305991	0	0.0195434	0.225956	0.166361	0.154407	0.261649	0.113774	0.0145515	0.0137157
TCGA-C5-A7UC	0	0.00175753	0.0264807	0.205893	0.0791377	0.347639	0.0547737	0.276678	0.00847185	0
TCGA-VS-A9V3	0.0827665	0.0176122	0.0962628	0.427121	0.0185825	0.25274	0.0468432	0.0599929	0	0
TCGA-DG-A2KH	0.195899	0.189309	0.147263	0.283067	0.0108056	0.0221673	0.127613	0	0.00861311	0.0167425
TCGA-C5-A7X8	0.0529433	0.357731	0.187704	0.20454	0.0284876	0.070905	0.0661453	0.0288046	0.00363799	0
TCGA-DS-A1OB	0.0779771	0.0680689	0.0692951	0.219452	0.0146304	0.466403	0.0279728	0.0562979	0	0
TCGA-EX-A1H6	0.177468	0.171443	0.218658	0.163852	0.0662732	0.0900898	0.0265404	0.0879508	0	0
TCGA-C5-A0TN	0.00523097	0.00158431	0.109223	0.235729	0.0879712	0.387064	0.0705984	0.0679085	0.0361114	0
TCGA-VS-A8QC	0.00670093	0.0382711	0.0786585	0.241378	0.100882	0.442608	0.0239745	0.0679651	0	0
TCGA-Q1-A73P	0.0633069	0.00259123	0.27567	0.279318	0.01006	0.293861	0.0120074	0.0636628	0	0
TCGA-EK-A2RB	0.000941804	0.00734276	0.168686	0.162244	0.186429	0.14923	0.161701	0.164553	0	0
TCGA-EK-A3GK	0.0113886	0.0198014	0.148034	0.420054	0.0584074	0.261041	0.00856255	0.0735423	0	0
TCGA-DS-A1OC	0.0127797	0.00152481	0.184856	0.329168	0.0482989	0.323823	0.00867406	0.0864906	0.00172797	0.00341262
TCGA-VS-A8QA	0.064344	0.0176723	0.331358	0.236922	0.071438	0.226891	0.00620211	0.0460464	0	0
TCGA-EK-A2RO	0	0.00199558	0.0566434	0.296771	0.0887372	0.424773	0.118871	0.00431042	0.00870582	0
TCGA-Q1-A73O	0	0.010175	0.296142	0.288439	0.0912149	0.24458	0.00427301	0.065499	0	0
TCGA-EA-A44S	0.0394948	0.0070863	0.207759	0.207334	0.0622488	0.399577	0.016594	0.0594469	0	0.000708498
TCGA-C5-A2LV	0.019124	0.00704877	0.0937672	0.186541	0.0281141	0.500413	0.0606293	0.071228	0.0331861	0
TCGA-VS-A94Y	0.00324832	0.00329653	0.047118	0.165563	0.0700206	0.430519	0.0220625	0.25936	0	0
TCGA-JW-A5VK	0.122192	0.0337705	0.0357193	0.159261	0.0540183	0.366015	0.0366976	0.174655	0	0.0180605
TCGA-JW-A852	0.0998136	0	0.0759963	0.210019	0.127926	0.172083	0.212515	0.0991077	0	0.00315003
TCGA-VS-A9U5	0.0510984	0.0113843	0.271129	0.341069	0.0301532	0.25085	0.0444111	0	0	0
TCGA-EA-A97N	0.0307419	0	0.107013	0.205051	0.023888	0.572283	0.0142965	0.0472708	0	0
TCGA-EA-A4BA	0.106265	0	0	0.303451	0.0255713	0.53755	0	0.0293148	0	0
TCGA-DR-A0ZM	0.0268159	0.00636378	0.18541	0.239908	0.0794799	0.308722	0.0214662	0.125994	0	0.00696631
TCGA-C5-A2LX	0.0350446	0.00887621	0.293395	0.357869	0.0175815	0.208759	0.0674614	0.0106363	0.00105214	0
TCGA-EK-A2R8	0.0484194	0.0098026	0.183788	0.287092	0.0369267	0.362096	0	0.0160316	0	0.0559248
TCGA-VS-A8QM	0.0642808	0	0.228948	0.403268	0.0286627	0.194602	0.0249847	0.0543457	0	0.00173117
TCGA-ZJ-AAXB	0.0152091	0.00521901	0.0414387	0.321554	0	0.377681	0.172095	0.0301712	0.0372956	0
TCGA-XS-A8TJ	0.0159472	0.00612194	0.127633	0.214766	0.0351114	0.333316	0.170252	0.0973257	0	0
TCGA-FU-A3WB	0.111269	0.0233769	0.231698	0.323715	0.0434948	0.137965	0.0788598	0.0503955	0	0
TCGA-VS-A8EG	0.0496646	0.0217469	0.138413	0.424004	0.0195143	0.119137	0.134467	0.0776486	0	0.01665
TCGA-VS-A9UV	0.231696	0.176843	0.0635347	0.214545	0.0299736	0.178768	0.040741	0.0593539	0	0.0047122
TCGA-C5-A7CM	0.168965	0.339042	0	0.206639	0.0529066	0.173358	0.0261944	0.0203231	0	0.0129622
TCGA-C5-A1MN	0	0.00199485	0.0656304	0.113317	0.0361238	0.638624	0.0606982	0.0813986	0	0.00253954
TCGA-EA-A439	0.0784269	0.0128181	0.189691	0.262307	0.0693052	0.281363	0.0573418	0.0494917	0	0
TCGA-VS-A9V1	0.14325	0.147369	0.0919153	0.174323	0.0773115	0.0156186	0.0138382	0.0672494	0	0.27021
TCGA-C5-A7UE	0.0279602	0.0215243	0.0884234	0.317584	0.039538	0.229139	0.0966139	0.181131	0	0
TCGA-EX-A3L1	0	0.00532855	0.0237676	0.178677	0.0690724	0.281345	0.106733	0.189277	0.0498261	0.0961202
TCGA-C5-A8XI	0.0294376	0.00910221	0.284499	0.314881	0.0571652	0.240715	0.0234002	0.0421402	0	0
TCGA-JW-A5VI	0.0312513	0.0445213	0.201302	0.257857	0.0399316	0.285597	0.0466083	0.0942674	0	0
TCGA-C5-A1BN	5.77e-05	0.0067796	0.00840455	0.196498	0.0624045	0.519202	0.134591	0.0560052	0.0177441	0
TCGA-UC-A7PF	0.0223921	0.0040707	0.257673	0.210817	0.0627883	0.281163	0.0758102	0.0864818	0	0
TCGA-UC-A7PD	0.00996614	0.0443361	0	0.301841	0.113948	0.331626	0.0496611	0.126402	0.0230272	0
TCGA-DG-A2KM	0.0282222	0.00664942	0.356389	0.243256	0.0318078	0.277822	0.0168923	0.0392294	0	0
TCGA-VS-A954	0.00445751	0.111651	0.185427	0.19121	0.0483746	0.373411	0.0350463	0.0499478	0.0006412	0
TCGA-EA-A5ZD	0.0203096	0	0.120541	0.243047	0.0447783	0.30002	0.2157	0.0322479	0	0.0237692
TCGA-EK-A2PK	0.0208528	0.100235	0.186652	0.150762	0.378405	0.092767	0.0304715	0.0335446	0	0.00763303
TCGA-EA-A1QT	0.0332002	0	0.139453	0.283432	0.0272004	0.416493	0.0585257	0.0374405	0	0.00506485
TCGA-ZJ-AB0I	0	0.00103761	0.232499	0.193938	0.139143	0.309708	0.0559651	0.0686112	0	0
TCGA-JW-A69B	0.101716	0.0156476	0.0602611	0.274454	0.0707725	0.404552	0.0254345	0.0471813	0	0
TCGA-EK-A2PG	0.0178402	0.0241947	0.231543	0.377917	0.0575911	0.210168	0.076391	0.00480594	0	0.000805907
TCGA-EA-A3HS	0.00842489	0.00559044	0.0559368	0.366129	0.0692338	0.421964	0.0116737	0.0618715	0	0
TCGA-VS-A9UL	0.0780114	0	0.187045	0.363638	0	0.237281	0.000841383	0.118722	0.014814	0
TCGA-JX-A5QV	0.0209093	0.00587077	0.224003	0.179183	0.0809753	0.289596	0.0573828	0.143577	0	0
TCGA-Q1-A73S	0.0757788	0.00652676	0.0919089	0.117154	0.0233146	0.560243	0.109611	0.0134119	0	0.00269345
TCGA-LP-A7HU	0.0309315	0.0342698	0.228661	0.312483	0.00441597	0.319573	0.0161605	0.0553401	0	0
TCGA-MY-A5BF	0.0140209	0.00441132	0.253112	0.34165	0.0193737	0.26685	0.0478534	0.0532368	0	0
TCGA-DS-A7WI	0.011098	0.00628612	0.159287	0.230473	0.1765	0.144886	0.0893184	0.101635	0.0655442	0.0156479
TCGA-VS-A9U7	0.000188055	0.0106085	0.233972	0.254033	0.0118223	0.386811	0.0532112	0.0502905	0	0
TCGA-FU-A23L	0.00776551	0	0.352875	0.31348	0.0268805	0.173868	0.082006	0.0434936	0	0
TCGA-ZJ-AB0H	0.014756	0.0344151	0.164158	0.329487	0.0260388	0.2728	0.129999	0.0238781	0	0.0058251
TCGA-DS-A3LQ	0.114775	0.0669231	0.0522719	0.137297	0.00175464	0.579464	0.00909678	0.0391078	0	0
TCGA-EA-A3HT	0.00686167	0.0304987	0.0746142	0.32566	0.014393	0.304075	0.142626	0.0584753	0.0293338	0.0134865
TCGA-EA-A3QE	0.0170334	0.027262	0.244384	0.299751	0.0544377	0.236047	0.0495993	0.0742299	0	0
TCGA-EA-A3Y4	0.00804316	0.00671288	0.368497	0.400829	0.0527097	0.139158	0.00880794	0.0116366	0	0.00415288
TCGA-VS-A9UU	0.0620248	0.109073	0.225028	0.231099	0.0380094	0.24241	0.0605314	0.0162232	0	0.0175779
TCGA-FU-A770	0.0160273	0.00191872	0.0860613	0.197804	0.061226	0.118566	0.0762392	0.185932	0.188206	0.0700198
TCGA-EK-A2RA	0.0116485	0.00218114	0.269155	0.193596	0.102928	0.261912	0.121457	0.038338	0	0
TCGA-EK-A2RJ	0.0105043	0.000851776	0.370257	0.223668	0.107033	0.240221	0.00493783	0.0336283	0	0.00918404
TCGA-C5-A1BM	0.0249734	0.0426532	0.0630741	0.277743	0.00707655	0.389058	0.118908	0.0712066	0.00432773	0.00241791
TCGA-FU-A3TQ	0.0344298	0.0250447	0.053316	0.386466	0.0156381	0.286268	0.13803	0.052067	0	0.00972838
TCGA-BI-A0VS	0.190162	0.0501208	0.102163	0.211918	0.000992408	0.377256	0.0290117	0.0249043	0.014056	0
TCGA-VS-A950	0.0129952	0.159826	0.0951845	0.137452	0.024956	0.477604	0.0140318	0.0561717	0	0.0221279
TCGA-C5-A8ZZ	0.0877467	0.0128037	0.0354167	0.157372	0.00897142	0.519704	0	0.178181	0	0
TCGA-Q1-A73R	0.0200347	0.00838762	0.163137	0.241062	0.185331	0.281689	0.0302171	0.0719002	0	0
TCGA-C5-A1BE	0.0296602	0.00518247	0.105685	0.331665	0.0282621	0.384036	0.0697084	0.0459597	0	0
TCGA-C5-A8XH	0	0.00556818	0.104519	0.322113	0.0415433	0.455234	0.0271886	0.0448724	0	0
TCGA-VS-A8QF	0.0166918	0.0226421	0.0922645	0.294508	0.0116213	0.455895	0.0715611	0.0320754	0	0.00277948
TCGA-DS-A5RQ	0	0.00785606	0.150546	0.311434	0.0295759	0.306103	0.0981173	0.0762835	0.0209029	0
TCGA-VS-A8EK	0.000595356	0.0772531	0.0695445	0.220867	0.056134	0.337106	0.114113	0.098783	0	0.0257448
TCGA-C5-A8YQ	0.0248585	0.000177158	0.101305	0.355631	0.0590509	0.284994	0.0472809	0.0291012	0.0963011	0.00131596
TCGA-C5-A1MH	0.034441	0.00770139	0.165212	0.309901	0.00456832	0.466756	0	0.0126731	0	0
TCGA-ZJ-AAXU	0.141076	0.193518	0.194079	0.295508	0.0150681	0.102622	0.0258532	0.02937	0	0.00340555
TCGA-IR-A3LB	0.0981381	0.0294669	0.129513	0.272417	0.00607639	0.381272	0.0509919	0.0318905	0.000927146	0
TCGA-EK-A2RK	0.0199408	0.00129609	0.245788	0.206268	0.0416818	0.282693	0.118581	0.0836984	0.000340457	0
TCGA-JW-AAVH	0.0431059	0.0147742	0.301728	0.272808	0.109814	0.0150999	0.142402	0.100833	0	0
TCGA-MY-A5BD	0.128313	0.0196504	0.176039	0.337775	0.0486358	0.0936374	0.146705	0.0497822	0	0
TCGA-Q1-A5R1	0.194371	0.13994	0.109843	0.274568	0.0270034	0.137156	0.0854373	0.0323778	0	0
TCGA-R2-A69V	0.0352419	0.00287791	0.248896	0.214582	0.0423526	0.310955	0.0560036	0.0853246	0	0.00427165
TCGA-C5-A3HL	0.0904109	0.133466	0.112343	0.203283	0.0608186	0.269252	0.0629904	0.0680142	0	0
TCGA-WL-A834	0.0120951	0	0.0970504	0.210637	0.0112243	0.397575	0.138978	0.0857667	0.0476246	0
TCGA-VS-A9UB	0	0.00451001	0.280133	0.206738	0.0406291	0.411705	0.0167287	0.0399953	0	0
TCGA-EA-A411	0.0778434	0.0237184	0.0786059	0.263067	0.027095	0.41826	0.087494	0.0240257	0	0
TCGA-MA-AA3X	0.0739728	0.0209671	0.0442768	0.0971979	0.0283632	0.673309	0.0523245	0.00190987	0.00768107	0
TCGA-IR-A3LH	0.0441962	0.0100455	0.207034	0.250013	0.00997306	0.416361	0.0176997	0.0367118	0	0.00846458
TCGA-VS-A9V5	0.2193	0.152616	0.0630276	0.190069	0.0895463	0.109819	0.012853	0.129466	0	0.0334155
TCGA-C5-A1MJ	0.081937	0.00537542	0.0676294	0.19583	0.0154915	0.581374	0.0425255	0.0112759	0	0
TCGA-EK-A2RC	0.0281271	0.00781345	0.270819	0.299663	0.0852427	0.201514	0.0333461	0.0735201	0	0.00172344
TCGA-EX-A1H5	0.0377744	0.0424081	0.146954	0.410646	0.00307048	0.208331	0.0513642	0.100843	0	0
TCGA-EA-A1QS	0.0519375	0.0660004	0.0648528	0.246313	0.0193198	0.29481	0.131006	0.104511	0.0227334	0
TCGA-DG-A2KK	0.0343047	0.00811702	0.164527	0.405457	0.0163626	0.310211	0.0428967	0.00140523	0	0.0179446
TCGA-VS-A8Q9	0.00458775	0.0139858	0.369349	0.30804	0.0184913	0.252183	0.0115834	0.0220931	0	0
TCGA-VS-A94W	0.0371849	0	0.151994	0.308903	0.0329877	0.328897	0.0725759	0.0684482	0	0
TCGA-C5-A1BF	0	0.00325266	0.10575	0.375558	0.148302	0.207944	0.0486712	0.07189	0.025942	0.0133234
TCGA-C5-A1BQ	0.0641512	0.00554796	0.515373	0.189143	0.0250125	0.191287	0.00828154	0.0012368	0	0
TCGA-C5-A8YT	0.0187143	0	0.118843	0.147127	0.375358	0.19093	0.00178153	0.138643	0	0.00897316
TCGA-ZJ-AAX8	0	0.00143784	0.232516	0.321153	0.0109062	0.266377	0.0859872	0.0816999	0	0
TCGA-EA-A556	0.0066577	0.000656011	0.0544666	0.328286	0.0757502	0.314793	0.142648	0.0732633	0	0.00410282
TCGA-ZJ-AAXN	0	0.000895521	0.0919393	0.291923	0.225304	0.32309	0.00450567	0.0634427	0	0
TCGA-DS-A0VK	0.0241912	0	0.153264	0.233507	0	0.448599	0.0703539	0.0702949	0	0
TCGA-HM-A4S6	0.0374977	0.0137598	0.192404	0.265541	0.0643679	0.353001	0.0557635	0.0197937	0	0
TCGA-DS-A1O9	0.00354031	0.000810724	0.19761	0.224634	0.0446982	0.426245	0.0396409	0.0434272	0.0195921	0.00028808
TCGA-EK-A2RN	0.0268171	0.013465	0.107597	0.287958	0.0266658	0.273279	0.123351	0.0448609	0.0960535	0.000854916
TCGA-C5-A7X5	0.0256044	0.00142895	0.0218689	0.231489	0.00284007	0.452922	0.220251	0.0320614	0.0117902	0
TCGA-MU-A5YI	0.0288301	0.00641587	0.10875	0.322172	0.0315324	0.300253	0.11754	0.0860682	0	0
TCGA-C5-A1MF	0.0746081	0.0491715	0.18236	0.333272	0.0701594	0.2225	0.0430711	0.0137895	0.0119934	0.000706994
TCGA-VS-A9UZ	0.219906	0.199377	0.0676416	0.254928	0.015237	0.233222	0.00668036	0	0	0.00306267
TCGA-DS-A0VL	0.0828543	0.0404884	0.192737	0.330856	0.0792371	0.19947	0.0468629	0.0264013	0.00237225	0
TCGA-VS-AA62	0.0360636	0.0021759	0.25598	0.308402	0.0325244	0.340602	0.00793356	0.0185618	0	0
TCGA-VS-A9UH	0.00282205	0.0256566	0.182123	0.224068	0.0933373	0.44313	0	0.0292855	0	0
TCGA-JW-A5VJ	0.0922799	0.0365798	0.0912722	0.26778	0.0193252	0.384519	0.0621691	0.0462589	0	0
TCGA-JW-A5VH	0.00771292	0.00292661	0.116661	0.116369	0.0340279	0.654667	0	0.0595309	0	0.00875785
TCGA-C5-A7CJ	0.0359476	0.00400448	0.10512	0.362556	0.0455056	0.234933	0.125893	0.0809076	0	0.00610812
TCGA-EA-A6QX	0.0431393	0.0280696	0.190348	0.353734	0.0440314	0.211825	0.028122	0.0792051	0.0156901	0.00715793
TCGA-VS-A8EI	0.00912935	0.0401488	0.25715	0.309095	0	0.307849	0.025747	0.0512937	0	0
TCGA-Q1-A6DW	0	0.0498946	0.091671	0.35009	0.0906279	0.217165	0.160629	0.0399303	0	0
TCGA-FU-A3EO	0.0355499	0.0405765	0.0755739	0.384193	0.0265647	0.215156	0.158505	0.0611216	0.00453489	0
TCGA-FU-A3TX	0.0237804	0.00118297	0.239621	0.275627	0.11452	0.217469	0.0801052	0.0487455	0	0
TCGA-VS-A9UY	0.0579549	0.0490539	0.11505	0.167613	0.0536476	0.448263	0.0475716	0.0574421	0	0.00450375
TCGA-C5-A7CG	0.0869441	0.0275934	0.368542	0.210138	0	0.223088	0.0354616	0.0483331	0	0
TCGA-EK-A2RL	0.105449	0.0623854	0.267303	0.337547	0.00926349	0.0777727	0.0426864	0.0182316	0.0304216	0.0492588
TCGA-4J-AA1J	0.0377047	0.00758997	0.0490511	0.207138	0.025033	0.426349	0.100159	0.0748123	0	0.073043
TCGA-LP-A4AU	0.020199	0.00520966	0.206187	0.362451	0.0644587	0.125801	0.142522	0.0425629	0.000294518	0.032165
TCGA-DS-A7WF	0.0369033	0.00353301	0.0942877	0.362728	0.0203346	0.418984	0.033054	0.0327785	0	0
TCGA-EK-A2RM	0.0263407	3.31e-05	0.0316813	0.0939993	0.019874	0.175682	0.513309	0.0834922	0.05608	0
TCGA-C5-A905	0.128125	0.0682273	0.190642	0.236562	0.0153804	0.174596	0.079832	0.0537095	0.0540369	0
TCGA-C5-A8YR	0.00829829	0.00106038	0.196007	0.349198	0.105876	0.276665	0.00651097	0.0464412	0	0.0115348
TCGA-FU-A5XV	0.142479	0.074045	0.0663034	0.308462	0.00764723	0.135775	0.088347	0.110243	0.0654604	0.00152724
TCGA-HG-A2PA	0.0307374	0.0521512	0.205961	0.231987	0.0357253	0.143232	0.122989	0.159365	0.0167093	0.002434
TCGA-RA-A741	0.0953441	0.0784198	0.148985	0.243486	0.0330582	0.209846	0.073528	0.118152	0	0.000305929
TCGA-LP-A5U3	0	0.01263	0.187938	0.150998	0.113128	0.310196	0.170516	0.0556967	0	0.000246929
TCGA-FU-A3NI	0.0985142	0.00890329	0.0914169	0.263043	0.0342228	0.290601	0.111279	0.102377	0	0
TCGA-Q1-A73Q	0.159995	0.125466	0.0462165	0.24028	0.00475543	0.135286	0.213183	0.0440466	0.0305674	0.00094466
TCGA-EK-A3GJ	0.00220641	0.00215102	0.220774	0.342872	0.103616	0.324483	0.00223184	0.00172273	0	0
TCGA-VS-A957	0.0160582	0.0135678	0.113804	0.266167	0.074846	0.28155	0.219436	0.0148	0	0.000411902
TCGA-EK-A2R9	0.00253453	0.00219358	0.262864	0.233262	0.0243169	0.264451	0.163315	0.0472971	0	0
TCGA-VS-A8EJ	0.0551841	0.00295101	0.211272	0.328465	0.0884099	0.306081	0.00699239	0.0022263	0	0
TCGA-ZJ-AAXD	0.0771514	0.0885114	0.148113	0.365444	0.0108148	0.143497	0.0957613	0.0426862	0.0241856	0.00508988
TCGA-VS-A9V0	0.00659959	0.00170314	0.14073	0.368786	0.0753228	0.141874	0.230734	0.0278374	0	0.00680056
TCGA-IR-A3LK	0.0116337	0.00299521	0.180656	0.236694	0.0490206	0.385003	0.0456893	0.0511009	0.0379934	0
TCGA-DS-A1OD	0.099775	0.0405784	0.299355	0.282668	0.0722745	0.112337	0.0244742	0.0650227	0	0.00436398
TCGA-C5-A7XC	0.0203233	0.0682743	0.069388	0.253103	0.112675	0.181108	0.119491	0.176074	0	0
TCGA-C5-A1MI	0.156388	0.0551907	0.259429	0.289103	0	0.202078	0.0126378	0.0273899	0	0
TCGA-Q1-A6DT	0.014508	0.0055903	0.0376508	0.189441	0.0222575	0.622487	0.0326557	0.0566641	0	0.0195042
TCGA-GH-A9DA	0.028429	0	0.252787	0.248867	0.0646529	0.305863	0.0673642	0.0172196	0.014889	0
TCGA-DS-A0VN	0.0228058	0.00597933	0.281218	0.241777	0.0561361	0.333584	0.0418124	0.00735975	0	0.00985146
TCGA-VS-A8EL	0	0.0213935	0.220018	0.208548	0.113478	0.358466	0.0506386	0.0275173	0	0.00182001
TCGA-MY-A5BE	0.0361985	0.0204318	0.401074	0.269388	0.0502094	0.208702	0.000778941	0.0151023	0	0
TCGA-VS-A94X	0.0218755	0.0106117	0.215645	0.237235	0.0878347	0.316626	0.10241	0.00724412	0	0.000609009
TCGA-Q1-A5R2	0.0303695	0.0513709	0.274731	0.168308	0.0349878	0.309273	0.0725194	0.0591821	0	0
TCGA-DS-A1OA	0.0291083	0.0194811	0.15805	0.293513	0.0104745	0.374247	0.0564219	0.058704	0	0
TCGA-C5-A8XJ	0.111502	0.110571	0.192316	0.291133	0.0384416	0.165539	0.0670995	0.0234891	0	0
TCGA-VS-A8Q8	0.012716	0.00110968	0.283838	0.244579	0.0428772	0.284217	0.0291565	0.0947978	0.00678968	0
TCGA-C5-A7X3	0.0212035	0.108347	0.208405	0.274533	0.0260441	0.294859	0.0276273	0.0380102	0	0.00111456
TCGA-ZJ-AAXJ	0.0735404	0.0271852	0.111245	0.30425	0.0724658	0.252323	0.110887	0.0485633	0	0
TCGA-LP-A5U2	0.0262119	0.00661082	0.421769	0.267327	0	0.168553	0.101704	0.00864933	0	0
TCGA-VS-A9V2	0.0618772	0	0.144201	0.214834	0.0457946	0.299598	0.180639	0.0534037	0	0
TCGA-C5-A3HF	0.0797483	0.121557	0.166101	0.357073	0	0.212809	0.0245892	0.0382598	0	0
TCGA-JW-A5VL	0	0.00535417	0.171133	0.283096	0.109167	0.354781	0.0458733	0.0317114	0	0
TCGA-UC-A7PG	0.0790019	0.0520675	0.162557	0.261158	0.026911	0.236239	0.127701	0.0414601	0.004772	0.00845885
TCGA-C5-A1M7	0.101163	0	0.0776633	0.335284	0.108286	0.22035	0.0571646	0.0543542	0.00582621	0.0414836
TCGA-VS-A953	0.000189801	0.00227104	0.321904	0.185365	0.0673641	0.197087	0.0732298	0.156178	0	0
TCGA-C5-A7CK	0.178908	0.27613	0.0454969	0.170102	0.0169747	0.164559	0.0752901	0.0154729	0.0584714	0
TCGA-MA-AA3Z	0.0399965	0.00942347	0.397605	0.256663	0.0109355	0.156901	0.0941754	0.0345183	0	0
TCGA-EK-A3GM	0.0360901	0.007676	0.0428026	0.410282	0.245431	0.0938225	0.147272	0.0173574	0	0
TCGA-MA-AA3Y	0.0151463	0.00253317	0.221621	0.310563	0.0747144	0.333691	0.0145757	0.0282823	0	0
TCGA-ZJ-AAXI	0.00594062	0.0113361	0.107132	0.291961	0.111043	0.176188	0.202642	0.0941058	0	0
TCGA-EK-A2PM	0.0109252	0.00175427	0.111863	0.0994828	0.0258803	0.670606	0.0586259	0	0.0220832	0
TCGA-VS-A9UD	0.026141	0.003863	0.225393	0.2921	0.0377296	0.298859	0.0322389	0.0765086	0	0.00737069
TCGA-C5-A2M2	0.0212924	0.0267849	0	0.569489	0.202828	0.0289098	0.0237018	0.116175	0	0.0115534
TCGA-VS-A9UM	0.00548393	0.0534865	0.156445	0.299928	0.0533938	0.313604	0.0306505	0.0808999	0	0.00736723

## Sheet: b. CIBERSORTx_Results_22
Sample_ID	B cells naive	B cells memory	Plasma cells	T cells CD8	T cells CD4 naive	T cells CD4 memory resting	T cells CD4 memory activated	T cells follicular helper	T cells regulatory (Tregs)	T cells gamma delta	NK cells resting	NK cells activated	Monocytes	Macrophages M0	Macrophages M1	Macrophages M2	Dendritic cells resting	Dendritic cells activated	Mast cells resting	Mast cells activated	Eosinophils	Neutrophils
TCGA-IR-A3LL	0.00321742	0	0.00262492	0.301536	0	0	0.177533	0.0336158	0.0258259	0.00118348	0.038058	0	0	0.0866076	0.187992	0.0984341	0.0153641	0	0.0280072	0	0	0
TCGA-DS-A7WH	0.164232	0	0.0189301	0.0588852	0	0.214552	0.0868337	0	0	0	0.0708444	0	0.00599738	0.161471	0	0.0382976	0	0.0904428	0.0432708	0.00970048	0.0250295	0.0115135
TCGA-ZJ-A8QR	0.0561102	0	0.0738875	0.0403008	0	0.152267	0.0242704	0.00297767	0	0	0	0.092427	0	0.212976	0.0572139	0.0664597	0.0205426	0.1136	0	0.0562491	0	0.0307177
TCGA-VS-A9UP	0.179506	0	0.04373	0.245613	0	0.191478	0	0	0.0220411	0	0	0.0541095	0.00776455	0.160447	0	0.0159417	0	0.0150916	0.0642777	0	0	0
TCGA-LP-A4AX	0	0.00744846	0.0263171	0.302852	0	0.0390424	0.222449	0.0266205	0	0	0.0811611	0	0	0.0913193	0.108963	0.0774469	0	0	0.0163802	0	0	0
TCGA-FU-A3HZ	0	0	0.00127339	0.307901	0	0	0.214271	0.0806811	0	0	0.0901788	0.00831649	0.00292141	0.153422	0.0480948	0.062695	0.0069874	0	0.0105318	0	0.0127248	0
TCGA-VS-A9UT	0.0189201	0	0.0329457	0.28329	0	0	0.0785337	0.0984883	0.0380872	0	0	0.0113225	0.0055256	0.177846	0.104815	0.143626	0.0056024	0	0.000997402	0	0	0
TCGA-EK-A2IP	0.00192909	0	0.000398953	0.307608	0	0	0.151443	0.0420632	0.00081209	0.0209979	0	0	0	0.38277	0.0171698	0	0	0.0286023	0	0.038689	0.00751708	0
TCGA-EA-A50E	0.0117103	0	0.00269326	0	0	0.0998846	0.0536309	0.0276488	0.00537479	0.0318229	0.0245473	0	0	0.382024	0.132316	0.157432	0.0167634	0	0	0.0365342	0.0176173	0
TCGA-ZJ-AAXT	0.032425	0	0.00272433	0.150072	0	0.128531	0.0351512	0.0668265	0.0143542	0	0.0312205	0	0.0186191	0.126267	0.241976	0.00808784	0	0.0211582	0	0.11525	0	0.00733722
TCGA-VS-A94Z	0.0206155	0	0.00495936	0.362881	0	0.00738172	0.184417	0.0513221	0.0201631	0.0742344	0	0.0546691	0	0	0.0582712	0.0807587	0.0206905	0.00426011	0.0470404	0	0	0.00833565
TCGA-MA-AA41	0	0.0503052	0	0.211104	0	0	0.141691	0.0310145	0	0	0.00293144	0.0582428	0.0112899	0.114976	0.176385	0.0535976	0.0509496	0	0.0947057	0	0	0.00280662
TCGA-FU-A23K	0.0592973	0	0.122372	0.186931	0	0.0300472	0.131043	0.0524773	0.0206177	0	0	0.0580166	0	0.07591	0.0613469	0.098341	0.0208886	0	0.0827113	0	0	0
TCGA-C5-A7UH	0.00570386	0	0.00298509	0.159137	0	0.0748944	0.17527	0.0622905	0	0	0.0517302	0	0	0.259076	0.0684811	0.1216	0	0	0.0172665	0	0	0.00156597
TCGA-DS-A0VM	0.0399929	0	0.0073085	0.064127	0	0.0700177	0.247782	0	0.000178393	0	0	0.0773306	0.0243452	0.0424976	0.0592527	0.0851543	0.0576712	0.140957	0.062764	0	0.0206202	0
TCGA-IR-A3LC	0.0536794	0	0.00664982	0.00849921	0	0.220174	0.0533269	0.0119239	0	0.0082996	0.0750259	0.0901493	0	0.172127	0.0248136	0.1279	0	0.0078571	0.139574	0	0	0
TCGA-EK-A2H0	0	0	0.000706754	0.0206738	0	0.0381232	0.153863	0.0306157	0.00240492	0.011474	0.0508004	0.0529324	0	0.208348	0.0601255	0.182306	0.0444914	0.0417919	0.0717456	0	0.0279958	0.00160151
TCGA-EX-A449	0.166789	0	0.130972	0.102231	0	0.185717	0	0.00798164	0.0817609	0	0	0.108781	0.00221639	0.0890746	0.0210554	0.0215391	0.0185273	0.0308307	0.0252423	0	0.00728255	0
TCGA-VS-A9V4	0.0519713	0	0.012196	0.0629835	0	0.116933	0.250027	0	0	0	0.0197048	0	0	0.196799	0.00270321	0.0304474	0.00259741	0	0	0.193755	0	0.0598818
TCGA-EA-A5O9	0	0	0.00343124	0.198647	0	0.0192148	0.262118	0.0344009	0.00969064	0	0.00740397	0.0233315	0.0106848	0.0130038	0.0408873	0.0880788	0.0561642	0.145081	0.0819506	0	0.00591085	0
TCGA-FU-A57G	0.0236736	0	0	0	0	0.303823	0	0.0404468	0	0.0179503	0	0.0112259	0	0.386721	0.0519828	0.104701	0	0.0234049	0	0.0217697	0	0.0143006
TCGA-VS-A9UI	0.0287281	0	0.00617455	0.170152	0	0.0457929	0.0717424	0.123926	0.0637162	0	0.0335605	0.0109447	0	0.0812817	0.209177	0.0525216	0.0396646	0.0202941	0.0418352	0	0	0.000489076
TCGA-C5-A7CO	0	0.0112362	0.000429817	0.259534	0	0.0442823	0.0488873	0.153465	0.0532862	0	0.00255968	0.0444852	0.0140463	0.037392	0.0727896	0.0495818	0.0965484	0.0393883	0.0581372	0	0.0139507	0
TCGA-C5-A2LS	0.0562825	0	0.026408	0.131962	0	0.154864	0.119955	0.0110205	0	0	0	0.0251698	0.0070351	0.0239049	0.000337835	0.0359589	0.129888	0.151642	0.060498	0	0.0650736	0
TCGA-C5-A1BI	0.0355321	0	0.0802192	0.149848	0	0	0.195212	0.0263632	0.0502159	0	0.0167187	0.0202015	0.000951803	0.108347	0.0721046	0.127461	0.0378661	0.0313589	0.0416902	0	0	0.00590919
TCGA-EX-A8YF	0.133096	0	0.17567	0.337978	0	0.0555433	0.0591335	0.05055	0.0017412	0	0	0.0318769	0.0172661	0.00730227	0.0312233	0.0442306	0	0.0179418	0.0187309	0	0	0.0177164
TCGA-MA-AA43	0.157186	0	0.118921	0.0231746	0	0.14201	0	0.00720996	0.0598404	0	0	0	0.00355945	0.174069	0.0521045	0	0	0.0242198	0	0.224774	0	0.0129314
TCGA-JW-A5VG	0	0	0.00680893	0.234499	0	0.0787315	0.0289517	0.00742852	0	0	0.0590786	0.109523	0	0.0605486	0.140321	0.154002	0	0.108164	0.0119448	0	0	0
TCGA-VS-A9UQ	0.163986	0	0.08229	0.206224	0	0.175002	0	0.000164357	0.0435933	0	0	0.0743028	0.0275129	0.0572983	0.00876817	0.0560186	0	0.0318158	0.0730226	0	0	0
TCGA-EA-A5FO	0	0	0.00218623	0.382471	0	0.0986224	0.136913	0.0672447	0.0150506	0	0.00478435	0	0.0116159	0.0580813	0.067931	0.0230735	0.0348419	0.0512178	0.0459659	0	0	0
TCGA-C5-A1BK	0.106084	0	0.0487414	0.221156	0	0.0388732	0.114265	0.0757967	0.055374	0	0	0.0199038	0	0.0635466	0.12599	0.0465303	0.0152082	0.00977535	0.0511743	0	0	0.00758156
TCGA-HM-A3JK	0	0.00561983	0.0902666	0.0892644	0	0.199384	0.0255996	0.00323805	0.0189117	0	0	0.00451179	0.00406896	0.23493	0.0660036	0.0991562	0.0959383	0	0.0631067	0	0	0
TCGA-C5-A2LY	0.00508202	0	0.00269721	0.261734	0	0	0.123701	0.032102	0.0612888	0	0	0.0496442	0.000879257	0.119846	0.109386	0.0987806	0.0688212	0	0.0660386	0	0	0
TCGA-2W-A8YY	0.021562	0.00589182	0.000887975	0.0938193	0	0.118939	0	0.03809	0.0267841	0	0	0.0677226	0	0.349858	0.150942	0.121221	0.00428212	0	0	0	0	0
TCGA-C5-A2LZ	0.0528192	0	0.103601	0.120701	0	0.0391528	0.110423	0.089603	0.0466357	0.0131789	0	0.0474837	0	0.0637269	0.111968	0.0698547	0.0376113	0.0216602	0.0715814	0	0	0
TCGA-LP-A4AW	0.0191738	0.0133709	0.0141961	0.0812773	0	0.1477	0.0213404	0.0438436	0.00235438	0	0.0118826	0	0	0.295233	0.021679	0.165268	0.0421537	0.0363271	0.0447171	0.0394833	0	0
TCGA-ZJ-AAX4	0.0170027	0	0.0202053	0.191543	0	0.129011	0.0578195	0.049499	0.0302983	0	0	0.00998277	0	0.238639	0.0802237	0.0977275	0.0423464	0	0.0259629	0	0	0.00973932
TCGA-DR-A0ZL	0.20161	0	0	0.0996429	0	0.124197	0.0796335	0.0333339	0.0363385	0	0.0332243	0	0.0135491	0.0682793	0.00363107	0.031218	0	0.122908	0	0.122256	0.00290756	0.0272707
TCGA-ZJ-A8QO	0.0354622	0.0173409	0	0.146061	0	0.232826	0.040518	0.0568975	0.0694497	0	0	0.00485793	0	0.22515	0.0896842	0.0208688	0.0208669	0.0230666	0.0169497	0	0	0
TCGA-EA-A3HQ	0.00220581	0	0.00053214	0.108252	0	0.147953	0.0945443	0.0195182	0.0331146	0	0.0196812	0	0.0233862	0.0221836	0.149425	0.122027	0.154209	0.0129702	0.0552552	0	0.0310124	0.00373026
TCGA-EA-A410	0.036945	0	0.00628593	0.354836	0	0	0.101974	0.0264193	0.0051298	0	0.0208721	0.013084	0.00812124	0.29993	0.0790219	0.0401966	0	0	0.00718425	0	0	0
TCGA-BI-A0VR	0.07043	0	0.120741	0.184298	0	0.0574903	0.169607	0.0246667	0.0137388	0	0.0208249	0.00554556	0.00195512	0.0669061	0.0956396	0.0556087	0.0112414	0.0543589	0.0469483	0	0	0
TCGA-Q1-A5R3	0.0835312	0	0.0100408	0.219063	0	0	0.0705826	0.0603458	0.0236832	0	0	0.101626	0	0.163859	0.0160428	0.045002	0	0.100575	0.104842	0	0	0.000806242
TCGA-VS-A8QH	0	0.000368751	0	0.0773664	0	0.11461	0	0.00989885	0.0882227	0	0	0.145924	0	0.125593	0.0426354	0.106662	0.0989659	0.0240146	0.12256	0	0.0431772	0
TCGA-HM-A3JJ	0.0602263	0	0.0675707	0.0869531	0	0.138408	0.041305	0.0302296	0.016914	0	0	0.0544803	0.00325688	0.0320684	0.151505	0.0503163	0.110683	0.0386592	0.117424	0	0	0
TCGA-MA-AA3W	0.0550312	0	0.0030083	0.285359	0	0	0.146967	0.052847	0.0536594	0	0	0.0495442	0	0.0465468	0.114386	0.042962	0.0835018	0.00615401	0.0600332	0	0	0
TCGA-C5-A902	0.0101611	0	0.00203197	0.348603	0	0.111146	0	0.0490895	0.160284	0.00455147	0	0.156003	0	0.0360749	0.023429	0.0221078	0.00513504	0.00333563	0.0653614	0	0	0.00268643
TCGA-C5-A1M6	0.184865	0	0.0552357	0.0352475	0	0.0756095	0	0	0	0	0.00395004	0.00216994	0	0.48499	0.0056766	0	0	0.062061	0	0.0901944	0	0
TCGA-EA-A3HU	0.110853	0	0.0642611	0.164167	0	0.0951153	0.0957075	0.0568314	0	0.031239	0.0495839	0.0592399	0	0.024268	0.10443	0.0518845	0.0105709	0.00608269	0.0757655	0	0	0
TCGA-MU-A8JM	0	0.100262	0	0.0950903	0	0.172309	0.107905	0	0	0	0	0.120549	0.00417565	0.0815425	0.00457813	0	0.152378	0.0588689	0.0433473	0.0326047	0.0206326	0.00575659
TCGA-C5-A7CH	0.021544	0	0.00493635	0.0263527	0	0.106951	0.043201	0.0515301	0	0	0	0.0115394	0	0.455768	0.0678873	0.0602986	0.00333132	0.0842547	0	0.0551339	0	0.00727166
TCGA-MA-AA42	0.0174309	0	0.00620938	0.333994	0	0	0.239771	0.0521624	0.00239746	0.041004	0	0.0169325	0	0.0464591	0.0875006	0.088086	0.0320904	0	0.0359622	0	0	0
TCGA-C5-A1M5	0.0907619	0	0.0539821	0.136446	0	0.171765	0.0571417	0.0345928	0.0664467	0	0.00778502	0	0.00104065	0.0841295	0.155135	0.0498454	0.0197274	0.0191739	0.0520268	0	0	0
TCGA-ZJ-AAXA	0	0.00346972	0.00730915	0.0651887	0	0.182153	0	0.0361421	0.0212749	0	0.0481655	0.00866878	0.0346848	0.145393	0.0481165	0.151326	0.0780855	0	0.0105737	0	0.159449	0
TCGA-DG-A2KL	0.0199042	0	0.00741083	0.0753943	0	0.181292	0.0980035	0	0	0	0	0.0161512	0.0129589	0.180211	0.0958994	0.0553327	0.189659	0.0411828	0.0176829	0.00763328	0.00128482	0
TCGA-EX-A69L	0.00647074	9.88e-05	0.0611231	0.273387	0	0.0453233	0.11236	0.0703469	0.0230442	0	0.00265864	0	0	0.0672442	0.16007	0.0784905	0.0369027	0	0.0411823	0	0	0.0212974
TCGA-FU-A3YQ	0.041461	0	0.115902	0.107744	0	0.134359	0.102154	0.00219871	0.0160664	0	0	0.0093341	0	0.0944398	0.152936	0.075742	0.104088	0	0.00710483	0.0251946	0	0.0112754
TCGA-C5-A1M8	0.0453626	0	0.0111502	0.177953	0	0.0745037	0.0589313	0.0150207	0.00649818	0	0	0.0254744	0	0.32576	0.0524416	0.185294	0	0	0.0216097	0	0	0
TCGA-ZX-AA5X	0.0700791	0	0.0300284	0.0469298	0	0.18915	0.00170213	0.00333997	0.0510248	0	0	0.0537811	0.0151725	0.070848	0.123515	0.103046	0.0593063	0.0299847	0.141023	0	0	0.011069
TCGA-VS-A9U6	0.00280075	0.0142414	0.00137722	0.168704	0	0.160865	0.054266	0.0634133	0.050481	0	0	0.0750388	0.0137037	0.0813698	0.0319974	0.0650525	0.0693359	0.0569745	0.0827903	0	0.00268695	0.00490151
TCGA-C5-A1MP	0.101763	0	0.0904993	0.0974164	0	0.162815	0	0.00350292	0.0424258	0	0	0.0734553	0.00504692	0.0759724	0.0861926	0.0865982	0.0842172	0	0.084558	0	0	0.00553677
TCGA-IR-A3LF	0.138358	0	0.0166276	0.18206	0	0.18166	0.0352972	0.0755303	0.0504187	0	0	0.0237075	0	0.109251	0.104816	0.0268306	0.0202682	0	0.0345118	0	0	0.000662402
TCGA-VS-A9UJ	0	0.0357414	0	0.0270816	0	0.168688	0	0.00696012	0.0153218	0	0.0687784	0	0	0.395553	0	0	0	0.0661907	0	0.201586	0.0140984	0
TCGA-IR-A3LA	0.0229052	0	0.0029479	0.242215	0	0.160987	0.0118866	0.0130769	0.0819379	0	0	0.0588517	0.0183392	0.117739	0.048891	0.12521	0.0114851	0	0.0745031	0	0.00902407	0
TCGA-C5-A3HD	0	0.00274624	0.00678258	0.0229483	0	0.170688	0.193873	0	0	0	0.0520932	0.00273707	0	0.267391	0.121283	0	0.00192587	0.0397387	0.117793	0	0	0
TCGA-FU-A40J	0.110498	0	0.0490974	0.238099	0	0.0726902	0.124816	0.00639364	0.00525743	0	0.0211297	0.0526431	0.000767362	0.027919	0	0.0246958	0.0517475	0.0253214	0.0970919	0	0.025349	0.0664844
TCGA-C5-A907	0.00924792	0	0.00933182	0.131776	0	0.0206762	0.170895	0.0439833	0	0	0.0499149	0.133025	0.00317071	0.0866366	0.145783	0.0956587	0.00670346	0.0221475	0	0	0.053838	0.0172124
TCGA-IR-A3LI	0	0	0	0.0712492	0	0.110806	0	0.0147822	0.0552593	0	0.110445	0	0.0481284	0.0532198	0	0.0481045	0	0.232018	0	0.0944643	0.161523	0
TCGA-JX-A3Q0	0.0452122	0	0.0190768	0.182172	0	0.201447	0.0893055	0.0780674	0.0140921	0	0.0232669	0	0.00456737	0.100868	0.128524	0.0625353	0	0.0327849	0.012256	0	0	0.00582571
TCGA-C5-A1ME	0.00444459	0.0029921	0	0.428725	0	0.107701	0.0985569	0.0187288	0.029303	0	0.0362629	0	0.0104765	0.129455	0.00765634	0.0589514	0	0.0371357	0.0296116	0	0	0
TCGA-C5-A1MQ	0.128585	0	0.0955724	0.0938495	0	0.126677	0.0440848	0.0427361	0.0350743	0.00120592	0	0.0298068	0	0.151531	0.06878	0.117502	0.0132055	0	0.0435598	0	0	0.00783036
TCGA-EK-A2PL	0.00462817	0	0.00193752	0.311294	0	0	0.18104	0.0834336	0.0294785	0	0	0.0464005	0.00700434	0.044546	0.103473	0.0420882	0.0248716	0.0532733	0.0654842	0	0.00104673	0
TCGA-MY-A913	0.0124115	0.00262034	0.00296541	0.103019	0	0.153584	0.0402958	0.0416977	0.0267031	0	0	0.0450244	0	0.21145	0.101572	0.126341	0	0.0799871	0.0388631	0	0.00133663	0.01213
TCGA-C5-A2LT	0.0119211	1.23e-05	0.0013058	0.312007	0	0.0391768	0.180462	0.0494102	0	0	0.0290509	0.0315004	0	0.0898859	0.0355018	0.101076	0.00377007	0.0522518	0.0626683	0	0	0
TCGA-C5-A1ML	0.0202332	0	0.021565	0.0613161	0	0.0735297	0.104936	0.0527816	0.0103827	0.0101578	0	0.0385379	0	0.257534	0.0582746	0.101494	0.130224	0.0211013	0.0379315	0	0	0
TCGA-VS-A9UO	0.0373655	0	0.0452645	0.184078	0	0.147622	0.0459068	0.0403904	0.0870583	0.0912467	0	0.144031	0	0.0439414	0.00603582	0	0	0.0575995	0.069459	0	0	0
TCGA-JX-A3PZ	0	0.000318332	0.000576475	0.135392	0	0.0460871	0.092841	0.0113047	0	0	0.0193756	0.0567839	0.00180016	0.213571	0.106006	0.113904	0.0811507	0.0369221	0	0.0839666	0	0
TCGA-BI-A20A	0.049951	0	0.0104466	0.189054	0	0.117167	0.0876947	0.0297559	0.0346702	0	0	0.00714799	0.00254651	0.0667789	0.192026	0.0784385	0.0673724	0.00309703	0.0638531	0	0	0
TCGA-EK-A2PI	0	0	0.00984842	0.0747898	0	0.142507	0.0579551	0.0688647	0.0420723	0	0	0.0810928	0.0144352	0.0928851	0.0378648	0.0714505	0.136129	0.0278482	0.142257	0	0	0
TCGA-VS-A9UC	0.0518024	0	0.0127176	0.22487	0	0.0419489	0.140658	0.100477	0	0	0.0310724	0.0115896	0	0.0366619	0.0994426	0.112542	0	0.0724994	0.0404226	0	0	0.0232954
TCGA-C5-A7UI	0.00674788	0	0.116066	0.148184	0	0	0.143268	0.0705189	0.133092	0	0.0577222	0.0213239	0	0.0556023	0.0551998	0.0663084	0	0.112888	0.0130789	0	0	0
TCGA-C5-A1BL	0.0431914	0	0.00785851	0.24982	0	0	0.166872	0.0264682	0.0149975	0	0.0556936	0	0	0.173969	0.104136	0.0937206	0.00889816	0.0183809	0.0359938	0	0	0
TCGA-DG-A2KJ	0.0210999	0.0218493	0.0190973	0.231806	0	0	0.136661	8.75e-05	0.0227166	0	0.132994	0	0	0.184625	0.0525694	0.133854	0.00871605	0	0.0339246	0	0	0
TCGA-VS-A958	0.0417723	0	0.0258118	0.323288	0	0	0.167148	0.0223914	0.0455217	0	0.100286	0.0246115	0.0183125	0.0229399	0.0731136	0.0418369	0.0459426	0.0160547	0.0277971	0	0	0.00317205
TCGA-EA-A5ZF	0.12132	0	0.0907243	0.0149237	0	0.135042	0	0.0228654	0	0	0.00226619	0.0050116	0.00658834	0.282905	0.0345055	0.113735	0.0203039	0.110891	0.018508	0	0.0158212	0.00458863
TCGA-MU-A51Y	0.0107165	0	0.000989574	0.192019	0	0.097414	0.0893207	0.0502487	0.0466798	0	0.00146148	0	0.00702603	0.0792022	0.200987	0.0838863	0.0519521	0.00825409	0.0798429	0	0	0
TCGA-UC-A7PI	0.0445126	0	0.0107477	0.186297	0	0.179761	0.0535281	0.0799441	0.00656897	0	0	0.0558286	0	0.0737764	0.0956796	0.109088	0.0378608	0.0240067	0.0423999	0	0	0
TCGA-VS-A952	0.0661474	0.0596473	0.031085	0.141549	0	0.401246	0.0618582	0	0.00339582	0	0.0483011	0	0.0110859	0.0402092	0.0148588	0	0.0200306	0.0535068	0	0.0457362	0	0.00134206
TCGA-EK-A2GZ	0.0442736	0	0.00425722	0.140802	0	0.155653	0.0859945	0.0609551	0	0	0	0.0990608	0	0.176822	0.0379107	0.0497673	0.0211031	0.0480507	0.0171029	0	0.0493813	0.00886538
TCGA-ZJ-A8QQ	0.00302033	0	0.00960718	0.0377168	0	0.0509533	0.0876079	0.0308875	0	0	0.0140726	0.0903284	0	0.286357	0.0809355	0.172142	0.00250807	0.104444	0.0162493	0	0.00238403	0.0107859
TCGA-Q1-A6DV	0.0323193	0.00134986	0.0160743	0.17831	0	0.0556002	0.0801375	0.036751	0	0	0	0.0764906	0	0.0831428	0.0114169	0.0289028	0.0301414	0.08013	0.130484	0	0.123858	0.0348917
TCGA-C5-A901	0.042478	0.00145696	0.0505551	0.011587	0	0.0952191	0.162604	0	0.0127522	0.0247903	0.0459515	0	9.54e-05	0.352391	0.0158149	0.0265345	0.0180379	0.0975743	0	0.0323067	0.00985059	0
TCGA-HM-A6W2	0.103724	0	0.0809865	0.125893	0	0.0605066	0.204135	0	0.0396775	0	0	0.0361605	0.0227071	0.00155426	0.0569392	0.180063	0.0110789	0	0.062949	0	0.0118648	0.00176121
TCGA-C5-A8XK	0	0	0.00588276	0.110255	0	0.0320545	0.0336389	0.0616136	0.0266128	0	0.0216587	0.012551	0	0.348517	0.0915402	0.157755	0	0.00365974	0	0.0659396	0	0.0283205
TCGA-C5-A2M1	0.0368626	0	0.00479116	0.295073	0	0.0735045	0.183415	0.0865987	0	0	0	0	0.00175155	0.0202279	0.0938145	0.131428	0.00652592	0.016486	0.0411949	0	0.00832573	0
TCGA-FU-A3HY	0	0	0.000507962	0	0	0.134734	0.0877359	0.00413053	0.000561075	0.0134243	0	0.0522639	0	0.519992	0	0	0.0225693	0.0841484	0.0433112	0	0.00221349	0.034408
TCGA-FU-A2QG	0	0.0382015	0.00264605	0.166748	0	0	0.213123	0.0178424	0	0	0.0218784	0.130545	0.00669513	0.104499	0.0372504	0.0157391	0.0121432	0.0512865	0.16105	0	0.020352	0
TCGA-VS-A8EH	0	0	0	0	0	0.176443	0	0.0188573	0.0621936	0.0145973	0	0.105755	0	0.0791586	0.0134615	0.0694085	0.292638	0.0258736	0.12037	0	0.0212446	0
TCGA-C5-A1MK	0.00695767	0.00634333	0.00247954	0.0908	0	0.207574	0	0.105503	0.0043065	0.00222807	0.00460724	0	0.0150082	0.109911	0.152262	0	0	0.0599999	0	0.185781	0.0377504	0.00848754
TCGA-EK-A2IR	0.196835	0	0.0466136	0.0428081	0	0.146125	0.0311066	0	0.0228154	0	0.0459445	0	0.044212	0	0.00467897	0.225105	0.0331366	0.0605458	0	0.0467756	0.0532982	0
TCGA-EK-A2R7	0.114759	0	0.120614	0.148713	0	0.102999	0.0956843	0.0669904	0.0481564	0	0	0.0173168	0	0.0712446	0.0844361	0.055435	0.0113564	0	0.0622948	0	0	0
TCGA-VS-A9UR	0	0.0202555	0	0.0296876	0	0.335409	0	0.0437756	0.00961132	0	0	0.189488	0.0184932	0.107717	0.0664389	0	0	0.179124	0	0	0	0
TCGA-VS-A959	0.0172754	0.00885429	0.119705	0.138719	0	0.147289	0.0189195	0.0876914	0.10664	0	0	0.033844	0.000735903	0.080412	0.0841739	0.0853814	0.00339718	0.0163211	0.0506409	0	0	0
TCGA-LP-A4AV	0.0507367	0	0.100134	0.180166	0	0	0.218486	0.0239862	0.0325297	0	0.00921811	0.0290259	0.0153903	0.106411	0.0506601	0.0649305	0.0226999	0.000589776	0.0861482	0	0	0.00888815
TCGA-C5-A1M9	0.00548585	0	0	0.202139	0	0.0291254	0.201168	0.0566091	0	0	0	0.078899	0.0171528	0.220639	0.0897061	0.0823492	0.00306305	0.00915811	0	0.00450578	0	0
TCGA-EA-A78R	0.042441	0.00106645	0	0.105073	0	0	0.0931975	0.101461	0	0.00234989	0.00803129	0.003335	0	0.162996	0.202123	0.129437	0	0.108554	0.0202418	0	0	0.0196925
TCGA-C5-A3HE	0.0629253	0	0.0558455	0.228469	0	0	0.126461	0.0134289	0.0248673	0	0	0.144503	0	0.0282524	0.0397976	0.0494422	0.00666611	0.00252017	0.16004	0	0	0.0567811
TCGA-JX-A3Q8	0.00541549	0	0.00883538	0.214888	0	0.0856242	0.185898	0.0603317	0	0.0393648	0.021739	0.0690694	0	0.0163296	0.0405629	0.0908778	0.0707998	0.0344007	0.0532134	0	0	0.00264958
TCGA-EX-A69M	0.0707367	0	0.0178597	0.285683	0	0.122495	0.117377	0.0948141	0	0	0	0.0291672	0.00246786	0.0203282	0.0783654	0.076548	0.0423628	0.0142588	0.0133117	0	0	0.014224
TCGA-EA-A3QD	0.0802779	0	0.0536506	0.21521	0	0.0706093	0.0813981	0.0519865	0.0419508	0.047305	0	0.0496841	0	0.0596247	0.0903987	0.0779048	0.0194153	0	0.0544594	0	0	0.00612511
TCGA-C5-A7CL	0.0340876	0	0.0154133	0.034713	0	0.11148	0.00869426	0.0937959	0	0	0.0305777	0.00620682	0	0.214672	0.0202749	0.0631075	0	0.18225	0	0.172988	0	0.011739
TCGA-PN-A8MA	0.0628127	0	0.0752138	0.266283	0	0.071299	0.0926181	0.100092	0.0114422	0	0.0193688	0	0.00573121	0.0439125	0.108314	0.0710576	0.0718546	0	0	0	0	0
TCGA-EA-A43B	0.062373	0	0.0690008	0.198384	0	0.0953392	0.0774754	0.0569717	0.0461829	0	0.0931307	0	0.0126949	0.0740511	0.0810277	0.0525504	0	0.0638298	0.0169886	0	0	0
TCGA-VS-A8EB	0	0	0	0.114729	0	0.0153637	0.0338635	0.0748305	0.0425267	0.0702804	0	0.281697	0	0.0854238	0.098775	0.0398241	0.127181	0	0	0.015505	0	0
TCGA-EK-A2H1	0	0	0.0176546	0.109147	0	0	0.160153	0	0	0	0	0.0245927	0	0.157653	0.165476	0.120381	0	0.00438293	0	0.236019	0.00454105	0
TCGA-VS-A8EC	0	0.0158675	0.00283756	0.130041	0	0.0116274	0.0669659	0	0.0572228	0	0.0558726	0	0	0.386747	0	0.0426477	0.00435338	0.0481578	0	0.121257	0.0564024	0
TCGA-EA-A3HR	0.00517133	0	0.000648047	0.0337691	0	0.260436	0	0.025159	0.066668	0	0	0.0895812	0.054835	0.0570762	0.0864575	0.000456228	0.226121	0.00272771	0.082943	0	0	0.0079509
TCGA-IR-A3L7	0.00422032	0	0.00836134	0.105232	0	0.27035	0.0419936	0	0.0185609	0.00161808	0	0.0154615	0.0411392	0.0326753	0.0114044	0.125028	0.100834	0.159858	0.0526997	0	0.0105633	0
TCGA-ZJ-AAXF	0.0721946	0	0	0.0957072	0	0.230592	0	0.0539282	0.073073	0.00335297	0	0.0847009	0.00267964	0.196017	0.104319	0	0.0125472	0	0.0708874	0	0	0
TCGA-EA-A5ZE	0.00222539	0.0221294	0.0168758	0.0988343	0	0.0844493	0.034604	0.0575394	0.0549831	0.0284049	0	0.0438335	0.00650374	0.00216486	0.102768	0.167504	0.164732	0	0.112449	0	0	0
TCGA-EK-A2RE	0	0.00685375	0	0	0	0.205797	0	0	0.000761083	0	0.0929269	0	0.0137453	0.298739	0	0.0171329	0.000579088	0.0359631	0	0.309886	0.0128787	0.00473718
TCGA-C5-A1BJ	0.0303693	0.00377675	0	0.199221	0	0.202099	0.0646138	0	0.0877564	0	0.00811747	0	0.0188869	0.069329	0.0994703	0.00885916	0.0518335	0.0432735	0.0730729	0	0.0134679	0.0258528
TCGA-EK-A3GN	0	0.0305991	0	0.0195434	0	0.173885	0	0.0264857	0.0250297	0	0	0.166361	0	0.0839704	0	0.0704363	0.0260945	0.235554	0.113774	0	0.0145515	0.0137157
TCGA-C5-A7UC	0	0	0.00175753	0.0264807	0	0.0812958	0.0938808	0.0298846	0	0	0.0791377	0	0	0.284569	0.0630702	0	0	0.0547737	0	0.276678	0.00847185	0
TCGA-VS-A9V3	0.0827665	0	0.0176122	0.0962628	0	0.26676	0.0446065	0.0844925	0.0293407	0	0.0147603	0.00382221	0	0.0564421	0.127342	0.0689563	0	0.0468432	0.0599929	0	0	0
TCGA-DG-A2KH	0.195899	0	0.189309	0.126823	0	0.207379	0.0658075	0	0.00840152	0.0204393	0	0.0108056	0	0.0221673	0	0	0.0493399	0.0782735	0	0	0.00861311	0.0167425
TCGA-C5-A7X8	0.0529433	0	0.357731	0.187704	0	0.104875	0.0234804	0.0187108	0.0565749	0	0	0.0284876	0.0111168	0.0127342	0.0109742	0.0360798	0.0661453	0	0.0288046	0	0.00363799	0
TCGA-DS-A1OB	0.0779771	0	0.0680689	0.0692951	0	0.0580135	0.0797659	0.0649194	0.0166557	0	0.00873929	0.00589116	0.0608674	0.206851	0.0979007	0.100784	0.0184341	0.00953869	0.0562979	0	0	0
TCGA-EX-A1H6	0.177468	0	0.171443	0.218658	0	0.0579593	0.0690909	0.00996682	0.0245597	0	0	0.0662732	0	0.0341717	0.0267508	0.0291674	0	0.0265404	0.0879508	0	0	0
TCGA-C5-A0TN	0.00523097	0	0.00158431	0.109223	0	0.0739507	0.160357	0	0	0	0.0879712	0	0.00893436	0.297667	0.0603187	0.0201443	0	0.0705984	0	0.0679085	0.0361114	0
TCGA-VS-A8QC	0.00670093	0	0.0382711	0.0727952	0	0.0355344	0.0648075	0.0425124	0.0980856	0.00586338	0	0.100882	0	0.263128	0.0609056	0.118575	0.0233881	0.000586411	0.0679651	0	0	0
TCGA-Q1-A73P	0.0633069	0	0.00259123	0.27567	0	0.078608	0.0960776	0.0668494	0.0373058	0	0.01006	0	0	0.0774002	0.151091	0.0653692	0.0120074	0	0.0636628	0	0	0
TCGA-EK-A2RB	0	0.000941804	0.00734276	0.168686	0	0	0.14239	0	0.0187275	0	0	0.186429	0.00650008	0.0561868	0.0160975	0.0704457	0.0299232	0.131778	0.164553	0	0	0
TCGA-EK-A3GK	0.0113886	0	0.0198014	0.148034	0	0.164549	0.148079	0.0603498	0.046245	0	0.0547697	0.00363762	0	0.092313	0.120378	0.0483496	0	0.00856255	0.0735423	0	0	0
TCGA-DS-A1OC	0.00699614	0.00578358	0.00152481	0.184856	0	0.0602187	0.246829	0.0213649	0	0	0	0.0482989	0.00831959	0.132781	0.0952667	0.0874554	0.00867406	0	0.0864906	0	0.00172797	0.00341262
TCGA-VS-A8QA	0.064344	0	0.0176723	0.331358	0	0.0460392	0.0436458	0.118562	0.0278012	0	0	0.071438	0.0112466	0.0458684	0.118988	0.0507878	0.00385862	0.00234349	0.0460464	0	0	0
TCGA-EK-A2RO	0	0	0.00199558	0.036795	0	0.156973	0.0923123	0.0466779	0	0.0198483	0	0.0887372	0	0.259	0.0772185	0.0885545	0.0393401	0.0795309	0.00431042	0	0.00870582	0
TCGA-Q1-A73O	0	0	0.010175	0.296142	0	0.0885251	0.152177	0.0453959	0.00201819	0	0.086682	0.00453289	0	0.0577885	0.142688	0.0441034	0.00427301	0	0.065499	0	0	0
TCGA-EA-A44S	0.0394948	0	0.0070863	0.207759	0	0.0750599	0.065493	0.0528494	0.0136827	0	0	0.0622488	0.0068633	0.208024	0.0504972	0.134192	0.016594	0	0.0594469	0	0	0.000708498
TCGA-C5-A2LV	0.019124	0	0.00704877	0.0937672	0	0.0965968	0.0530465	0.0354729	0.00137313	0	0.00276779	0.0253463	0	0.311238	0.0742526	0.114923	0.0606293	0	0.071228	0	0.0331861	0
TCGA-VS-A94Y	0.00324832	0	0.00329653	0.047118	0	0.164375	0	0	0	0	0	0.0700206	0	0.339196	0.0246295	0.0666933	0	0.0220625	0	0.25936	0	0
TCGA-JW-A5VK	0.122192	0	0.0337705	0.0357193	0	0	0.0842419	0.0670497	0.00758011	0	0.0540183	0	0	0.240716	0	0.125299	0.00515431	0.0315433	0	0.174655	0	0.0180605
TCGA-JW-A852	0	0.0998136	0	0.0759963	0	0.112949	0	0.0483653	0.0480951	0	0	0.127926	0.0128018	0.089716	0.0408245	0.0287403	0.146056	0.0664585	0.0991077	0	0	0.00315003
TCGA-VS-A9U5	0.0282157	0.0228828	0.0113843	0.271129	0	0.157592	0.0625893	0.0781395	0.0426527	0	0	0.0301532	0.00113093	0.0801961	0.0930716	0.076451	0.00864888	0.0357623	0	0	0	0
TCGA-EA-A97N	0.00856661	0.0221753	0	0.107013	0	0.183291	0	0.0212165	0	0	0	0.023888	0.00217457	0.320807	0.144913	0.104389	0.0142965	0	0.0472708	0	0	0
TCGA-EA-A4BA	0	0.106265	0	0	0	0.253172	0.0249743	0	0.0231517	0	0	0.0255713	0	0.518429	0.0102723	0.00884891	0	0	0.0293148	0	0	0
TCGA-DR-A0ZM	0.0268159	0	0.00636378	0.18541	0	0.0305366	0.142073	0.0362013	0.0299708	0	0	0.0794799	0.00855944	0.0659418	0.199197	0.0350239	0.0214662	0	0.125994	0	0	0.00696631
TCGA-C5-A2LX	0.0350446	0	0.00887621	0.293395	0	0.116236	0.094806	0.0656039	0.0805479	0	0	0.0175815	0	0.160515	0.0443211	0.00392319	0.0674614	0	0.0106363	0	0.00105214	0
TCGA-EK-A2R8	0.0484194	0	0.0098026	0.183788	0	0	0.234685	0.0439076	0.00841909	0	0.0270105	0.00991626	0	0.162139	0.199957	0	0	0	0.00342318	0.0126084	0	0.0559248
TCGA-VS-A8QM	0.0642808	0	0	0.228948	0	0.242943	0.0157613	0.0444851	0.0992557	0	0	0.0286627	0	0.077472	0.0720606	0.0450692	0.0249847	0	0.0543457	0	0	0.00173117
TCGA-ZJ-AAXB	0	0.0152091	0.00521901	0.0208527	0	0.215355	0	0.105535	0	0.020586	0	0	0	0.252165	0.00371433	0.121802	0	0.172095	0.0301712	0	0.0372956	0
TCGA-XS-A8TJ	0.0159472	0	0.00612194	0.127633	0	0.043615	0.0853108	0.0794774	0.00588927	0	0.0351114	0	0	0.0615865	0.16408	0.107649	0.10518	0.0650717	0.0973257	0	0	0
TCGA-FU-A3WB	0.111269	0	0.0233769	0.231698	0	0.161721	0.0728158	0.0450863	0.0433183	0	0	0.0434948	0.00581286	0.0269156	0.0338677	0.0713687	0.0205066	0.0583531	0.0503955	0	0	0
TCGA-VS-A8EG	0.0496646	0	0.0217469	0.138413	0	0.288695	0.0296925	0.0141097	0.0902617	0	0.0187886	0.000725736	0.00564723	0.0422989	0.0219599	0.0492311	0.0317569	0.10271	0.0776486	0	0	0.01665
TCGA-VS-A9UV	0.231696	0	0.176843	0.0597936	0	0.0986267	0.0752696	0.0166913	0.0237905	0.00374106	0.0299736	0	0.00162488	0.0953737	0.0460348	0.0357345	0	0.040741	0	0.0593539	0	0.0047122
TCGA-C5-A7CM	0.168965	0	0.339042	0	0	0.13243	0	0.0360612	0.0377578	0	0.0196623	0.0332443	0	0.159063	0	0.0142951	0	0.0261944	0	0.0203231	0	0.0129622
TCGA-C5-A1MN	0	0	0.00199485	0.0656304	0	0.086706	0.026285	0	0	0	0.00943417	0.0266896	0	0.527837	0.0725338	0.0382525	0	0.0606982	0	0.0813986	0	0.00253954
TCGA-EA-A439	0.0784269	0	0.0128181	0.189691	0	0.0655233	0.123359	0.0726798	0	0	0.0693052	0	0.00476655	0.068998	0.154734	0.0528649	0.0473971	0.00994467	0.0494917	0	0	0
TCGA-VS-A9V1	0.14325	0	0.147369	0.0919153	0	0.160124	0.0131147	0	0	0	0.0773115	0	0	0.00728697	0.00833159	0	0	0.0138382	0	0.0672494	0	0.27021
TCGA-C5-A7UE	0.011839	0.0161212	0.0215243	0.0884234	0	0.0874484	0.198214	0.00671625	0.023291	0	0	0.039538	0.0323783	0.0708227	0.0425441	0.0833943	0.0588466	0.0377673	0.181131	0	0	0
TCGA-EX-A3L1	0	0	0.00532855	0.0237676	0	0.146593	0	0.0319368	0	0	0	0.0690724	0	0.259051	0.00430454	0.0179894	0	0.106733	0	0.189277	0.0498261	0.0961202
TCGA-C5-A8XI	0.0183493	0.0110883	0.00910221	0.284499	0	0.0975075	0.137388	0.0786446	0	0	0.0571652	0	0.0106124	0.113422	0.112862	0.00381829	0.0115178	0.0118824	0.0421402	0	0	0
TCGA-JW-A5VI	0.0312513	0	0.0445213	0.201302	0	0.0544583	0.114657	0.0315199	0.0558856	0	0	0.0399316	0	0.123347	0.0620179	0.100232	0.0425867	0.00402164	0.0942674	0	0	0
TCGA-C5-A1BN	5.77e-05	0	0.0067796	0.00840455	0	0.118244	0.057186	0	0.0193813	0	0.0346293	0.0277752	0	0.411674	0.0460142	0.0615143	0	0.134591	0.0560052	0	0.0177441	0
TCGA-UC-A7PF	0.0223921	0	0.0040707	0.257673	0	0.090041	0.0528561	0.0515224	0.0152011	0	0	0.0627883	0.0185112	0.0810678	0.114527	0.067057	0.0697384	0.00607172	0.0864818	0	0	0
TCGA-UC-A7PD	0.00276253	0.00720361	0.0443361	0	0	0.221442	0	0	0.0795915	0	0.113948	0	0	0.221062	0.0608374	0.0497266	0.0185422	0.0311189	0	0.126402	0.0230272	0
TCGA-DG-A2KM	0.0282222	0	0.00664942	0.356389	0	0	0.214773	0.017892	0.0103232	0	0.0318078	0	0	0.13354	0.0647595	0.0795221	0.0168923	0	0.0392294	0	0	0
TCGA-VS-A954	0	0.00445751	0.111651	0.185427	0	0	0.0394698	0.116279	0.0352951	0	0	0.0483746	0	0.106951	0.134193	0.132267	0.0239001	0.0111461	0.0499478	0	0.0006412	0
TCGA-EA-A5ZD	0.0106924	0.00961722	0	0.120541	0	0.14542	0.0238199	0.0597209	0.0136732	0	0	0.0447783	0.0154915	0.0360118	0.192089	0.0564279	0.167915	0.0477846	0.0322479	0	0	0.0237692
TCGA-EK-A2PK	0.0208528	0	0.100235	0.158258	0	0.0169351	0.0873884	0.0357578	0.00935732	0.0283941	0	0.378405	0	0.0218981	0.0138078	0.0570611	0.0128079	0.0176636	0.0335446	0	0	0.00763303
TCGA-EA-A1QT	0	0.0332002	0	0.139453	0	0.0235979	0.226585	0.0324396	0	0	0.0186778	0.00852257	0.0474523	0.0483572	0.174344	0.146339	0.0502542	0.00827152	0.0374405	0	0	0.00506485
TCGA-ZJ-AB0I	0	0	0.00103761	0.232499	0	0	0.167102	0.0259346	0	0	0	0.139143	0	0.213953	0.0528212	0.0429334	0.0103904	0.0455748	0	0.0686112	0	0
TCGA-JW-A69B	0.101716	0	0.0156476	0.0602611	0	0.155364	0.0529887	0	0.0660828	0	0.0707725	0	0.00715078	0.265792	0.0187731	0.112836	0.00792491	0.0175096	0.0471813	0	0	0
TCGA-EK-A2PG	0.0178402	0	0.0241947	0.231543	0	0.0451306	0.151325	0.15133	0.0288749	0	0	0.0575911	0.00920925	0.039341	0.0456549	0.115963	0.0543031	0.0220879	0.00480594	0	0	0.000805907
TCGA-EA-A3HS	0.00842489	0	0.00559044	0.0419738	0	0.216512	0.0518955	0.0541801	0.0427179	0.013963	0.0250213	0.0442125	0	0.205196	0.148279	0.0684889	0.00825299	0.0034207	0.0618715	0	0	0
TCGA-VS-A9UL	0.0780114	0	0	0.187045	0	0.279175	0	0.0656019	0.0185077	0	0	0	0.00744605	0.143261	0.0865733	0	0.000841383	0	0.118722	0	0.014814	0
TCGA-JX-A5QV	0.0209093	0	0.00587077	0.224003	0	0	0.0953872	0.0822979	0	0	0	0.0809753	0	0.122827	0.0701254	0.0966438	0.0507409	0.00664196	0.143577	0	0	0
TCGA-Q1-A73S	0.0757788	0	0.00652676	0.0919089	0	0.0230415	0.0273629	0.0661074	0	0	0	0.0233146	0.0104425	0.309472	0	0.240328	0	0.109611	0.0134119	0	0	0.00269345
TCGA-LP-A7HU	0.0309315	0	0.0342698	0.228661	0	0.0297335	0.151411	0.0982757	0.0312277	0	0	0.00441597	1.84e-06	0.0543584	0.176235	0.0889779	0.0161605	0	0.0553401	0	0	0
TCGA-MY-A5BF	0.0140209	0	0.00441132	0.253112	0	0.154486	0.137685	0.0489722	0	0	0	0.0193737	0	0.103367	0.0927244	0.0707578	0.0478534	0	0.0532368	0	0	0
TCGA-DS-A7WI	0	0.011098	0.00628612	0.159287	0	0.136665	0.0496345	0.0218523	0.0216455	0	0	0.1765	0	0.028118	0.0198359	0.0969319	0.0494838	0.0398346	0.101635	0	0.0655442	0.0156479
TCGA-VS-A9U7	0.000188055	0	0.0106085	0.19053	0	0.00825382	0.0985986	0.0756207	0.0706237	0.0434425	0	0.0118223	0	0.0878022	0.184524	0.114484	0.0496813	0.00352987	0.0502905	0	0	0
TCGA-FU-A23L	0.00725709	0.000508414	0	0.352875	0	0.0382843	0.238589	0.0176468	0.0185905	0	0.0220978	0.00478273	0.00400443	0.0341271	0.0935294	0.0422075	0.022994	0.059012	0.0434936	0	0	0
TCGA-ZJ-AB0H	0	0.014756	0.0344151	0.164158	0	0.126693	0.0910246	0.0558208	0.0545908	0	0.0260388	0	0	0.092619	0.102939	0.0772419	0.0434249	0.0865738	0.0238781	0	0	0.0058251
TCGA-DS-A3LQ	0.114775	0	0.0669231	0.0522719	0	0.0458015	0.0586866	0.00678099	0.0253376	0	0.00175464	0	0	0.246867	0.0713655	0.261231	0.00909678	0	0.0391078	0	0	0
TCGA-EA-A3HT	0.00686167	0	0.0304987	0.0746142	0	0.193612	0.0660109	0.0510747	0.014938	0	0	0.014393	0.0135553	0.117042	0.0749819	0.0984954	0.097715	0.0449115	0.0584753	0	0.0293338	0.0134865
TCGA-EA-A3QE	0.0170334	0	0.027262	0.241034	0	0	0.226587	0.0628588	0.00756133	0.00334997	0.0114844	0.0429533	0	0.0411922	0.152819	0.0420349	0.024378	0.0252213	0.0742299	0	0	0
TCGA-EA-A3Y4	0.00804316	0	0.00671288	0.368497	0	0.0696921	0.252381	0.056457	0.0217519	0	0.0479093	0.00480033	0	0.0506795	0.0430574	0.0454212	0.00699504	0.0018129	0.0116366	0	0	0.00415288
TCGA-VS-A9UU	0.0620248	0	0.109073	0.225028	0	0.0589667	0.101366	0.0642578	0.00453123	0	0	0.0380094	0	0.167377	0.0750332	0	0	0.0605314	0.0162232	0	0	0.0175779
TCGA-FU-A770	0.0160273	0	0.00191872	0.0860613	0	0.163979	0.0290125	0	0.00281137	0	0.061226	0	0.0421867	0.0763793	0	0	0.0271581	0.0490811	0	0.185932	0.188206	0.0700198
TCGA-EK-A2RA	0.0116485	0	0.00218114	0.247826	0	0.0718341	0.0488292	0.0698979	0.00181937	0.0213295	0	0.102928	0	0.0128855	0.227616	0.0214098	0.121457	0	0.038338	0	0	0
TCGA-EK-A2RJ	0.0105043	0	0.000851776	0.370257	0	0.0143543	0.15387	0.0551577	0	0	0.107033	0	0	0.0859392	0.0960199	0.0582619	0.00445583	0.000482004	0	0.0336283	0	0.00918404
TCGA-C5-A1BM	0	0.0249734	0.0426532	0.0588609	0	0.126714	0.081576	0.0680143	0	0.00421324	0.00412645	0.0029501	0.00292791	0.0768106	0.229897	0.0794225	0.11741	0.00149813	0.0712066	0	0.00432773	0.00241791
TCGA-FU-A3TQ	0.0310946	0.00333526	0.0250447	0.053316	0	0.219755	0.0859588	0.0425606	0.0372036	0	0.009252	0.00638615	0.00506824	0.107195	0.0694757	0.104529	0.0943101	0.0437199	0	0.052067	0	0.00972838
TCGA-BI-A0VS	0.190162	0	0.0501208	0.102163	0	0.0459749	0.136847	0	0.0285118	0	0.000992408	0	0	0.216878	0.0826571	0.0777206	0.0290117	0	0.0249043	0	0.014056	0
TCGA-VS-A950	0	0.0129952	0.159826	0.0951845	0	0.0149003	0.0445327	0.0606472	0.0170228	0	0	0.024956	0	0.323179	0.0509329	0.103492	0	0.0140318	0	0.0561717	0	0.0221279
TCGA-C5-A8ZZ	0.0877467	0	0.0128037	0.0354167	0	0.0998052	0.0159165	0.00487915	0.0365756	0	0.00897142	0	0	0.320145	0.0404086	0.15915	0	0	0.178181	0	0	0
TCGA-Q1-A73R	0.0200347	0	0.00838762	0	0	0.206563	0	0.0102157	0.0225249	0.163137	0	0.185331	0	0.144162	0.137527	0	0	0.0302171	0.0719002	0	0	0
TCGA-C5-A1BE	0.0296602	0	0.00518247	0.105685	0	0.128168	0.11253	0.0689698	0.021838	0	0.00111316	0.027149	0.00187507	0.136313	0.136975	0.108873	0.0529058	0.0168026	0.0459597	0	0	0
TCGA-C5-A8XH	0	0	0.00556818	0.0827864	0	0.178391	0.109458	0.0332253	0	0.0217331	0	0.0415433	0	0.191469	0.178066	0.0856982	0.0058773	0.0213113	0.0448724	0	0	0
TCGA-VS-A8QF	0	0.0166918	0.0226421	0.0773997	0	0.118054	0.0282167	0.0955524	0.0526459	0.0148648	0.0116213	0	0	0.128204	0.157249	0.170442	0.0144343	0.0571268	0.0320754	0	0	0.00277948
TCGA-DS-A5RQ	0	0	0.00785606	0.150546	0	0.215535	0.0663869	0.0286938	0	0	0	0.0295759	0.00506492	0.0676346	0.143883	0.0895201	0.0876269	0.0104904	0.0762835	0	0.0209029	0
TCGA-VS-A8EK	0.000595356	0	0.0772531	0.0695445	0	0.0985723	0	0.0464477	0.0757064	0	0.0122359	0.0438981	0	0.117036	0.0607081	0.159362	0.000580202	0.113532	0.098783	0	0	0.0257448
TCGA-C5-A8YQ	0	0.0248585	0.000177158	0.101305	0	0.244722	0.0124936	0.0557328	0.0426657	0	0	0.0590509	0.0470015	0.0817393	0.0406106	0.115643	0.0432202	0.00406072	0.0291012	0	0.0963011	0.00131596
TCGA-C5-A1MH	0.034441	0	0.00770139	0.165212	0	0.159836	0.102606	0.0397383	0.00646832	0	0.00456832	0	0	0.199927	0.150144	0.116685	0	0	0.0126731	0	0	0
TCGA-ZJ-AAXU	0.141076	0	0.193518	0.194079	0	0.0713563	0.114717	0.0624658	0.0464683	0	0	0.0150681	0.0080542	0.0251131	0.0565397	0.0129154	0.0123385	0.0135147	0.02937	0	0	0.00340555
TCGA-IR-A3LB	0.0981381	0	0.0294669	0.122802	0	0.193252	0.053325	0.0251473	0	0.0067105	0	0.00607639	0	0.198889	0.0574327	0.12495	0	0.0509919	0.0318905	0	0.000927146	0
TCGA-EK-A2RK	0.0199408	0	0.00129609	0.245788	0	0	0.167131	0.0388498	0	0	0	0.0416818	0.0181354	0.0491503	0.188673	0.0267343	0.118581	0	0.0836984	0	0.000340457	0
TCGA-JW-AAVH	0.0431059	0	0.0147742	0.301728	0	0	0.234293	0.00289819	0.0350515	0	0.109814	0	0.00879667	0.00107087	0	0.00523235	0.010737	0.131665	0.100833	0	0	0
TCGA-MY-A5BD	0.128313	0	0.0196504	0.176039	0	0.105861	0.0605668	0.17081	0	0	0.0449697	0.00366606	0	0.0291308	0.0365728	0.0279338	0.116415	0.0302905	0.0497822	0	0	0
TCGA-Q1-A5R1	0.194371	0	0.13994	0.109843	0	0.17807	0.0198126	0.0421724	0.0338166	0	0	0.0270034	0.00447176	0.0232719	0.0293062	0.0801061	0.0239474	0.0614899	0.0323778	0	0	0
TCGA-R2-A69V	0.0352419	0	0.00287791	0.248896	0	0	0.177556	0.0365214	0	0	0.021333	0.0210197	0	0.0872366	0.116768	0.10695	0.0560036	0	0.0853246	0	0	0.00427165
TCGA-C5-A3HL	0.0904109	0	0.133466	0.112343	0	0.0900815	0.0797989	0.0328234	0	0	0.0608186	0	0	0.127492	0.11419	0.02757	0.0629904	0	0.0680142	0	0	0
TCGA-WL-A834	0	0.0120951	0	0.0970504	0	0.0511769	0.139297	0.00849258	0.0107197	0	0.0112243	0	0	0.255304	0.0766597	0.065611	0.138978	0	0.0857667	0	0.0476246	0
TCGA-VS-A9UB	0	0	0.00451001	0.261036	0	0	0.157635	0.030609	0.0180549	0.0190967	0.0319688	0.00866035	0	0.065642	0.225019	0.121044	0.0167287	0	0.0399953	0	0	0
TCGA-EA-A411	0.0778434	0	0.0237184	0.0786059	0	0.173039	0	0.0899186	0	0	0	0.027095	0	0.295058	0.0374634	0.0857379	0	0.087494	0.0240257	0	0	0
TCGA-MA-AA3X	0.0739728	0	0.0209671	0.0309448	0	0.0108424	0	0.0384949	0.0478583	0.013332	0	0.0283632	0	0.603148	0.00949168	0.0606694	0	0.0523245	0	0.00190987	0.00768107	0
TCGA-IR-A3LH	0.0441962	0	0.0100455	0.207034	0	0.0858428	0.130763	0.0329089	0	0	0.00997306	0	0	0.172706	0.10668	0.136975	0.0176997	0	0.0367118	0	0	0.00846458
TCGA-VS-A9V5	0.2193	0	0.152616	0.0630276	0	0.168332	0	0	0.021625	0	0	0.0895463	0.0021363	0.0447472	0.0335764	0.0293587	0	0.012853	0.129466	0	0	0.0334155
TCGA-C5-A1MJ	0.081937	0	0.00537542	0.0676294	0	0.120545	0.0246152	0.0383723	0.010859	0	0	0.0154915	0	0.353365	0.093005	0.135004	0.0425255	0	0.0112759	0	0	0
TCGA-EK-A2RC	0.0281271	0	0.00781345	0.270819	0	0.193727	0.0274167	0.0597585	0.0169922	0	0	0.0852427	0.0156783	0.0555652	0.0886185	0.0416516	0.0259391	0.00740698	0.0735201	0	0	0.00172344
TCGA-EX-A1H5	0.0265583	0.0112161	0.0424081	0.146954	0	0.187526	0.0582363	0.148424	0.0150685	0	0	0.00307048	0.0016924	0.0528464	0.118656	0.0351365	0.0403348	0.0110294	0.100843	0	0	0
TCGA-EA-A1QS	0.0519375	0	0.0660004	0.0648528	0	0.18057	0.0210285	0.0228256	0.0204052	0	0	0.0193198	0.00280124	0.0953138	0.0549479	0.141747	0.131006	0	0.104511	0	0.0227334	0
TCGA-DG-A2KK	0.0343047	0	0.00811702	0.164527	0	0.311548	0.01545	0.0638559	0.0133773	0	0.00120704	0.0151556	0.000791851	0.120156	0.10733	0.0819325	0.0349705	0.00792611	0	0.00140523	0	0.0179446
TCGA-VS-A8Q9	0	0.00458775	0.0139858	0.369349	0	0.0185097	0.106782	0.150744	0.0316919	0	0.0138478	0.00464353	0.00191291	0.0697731	0.103728	0.0767687	0	0.0115834	0.0220931	0	0	0
TCGA-VS-A94W	0.0371849	0	0	0.151994	0	0.143334	0.0434836	0.0487117	0.0723833	0	0	0.0329877	0	0.112449	0.208663	0.00778528	0.0725759	0	0.0684482	0	0	0
TCGA-C5-A1BF	0	0	0.00325266	0.10575	0	0.186661	0.143776	0	0.0444878	0	0.0296893	0.118613	0.0020632	0.118432	0.0347199	0.052728	0.0240506	0.0246206	0	0.07189	0.025942	0.0133234
TCGA-C5-A1BQ	0.0641512	0	0.00554796	0.515373	0	0	0.120542	0.0659148	0.00265337	0	0	0.0250125	0	0.0123487	0.0752973	0.103641	0.00767365	0.000607892	0.0012368	0	0	0
TCGA-C5-A8YT	0.0187143	0	0	0.118843	0	0.0763552	0	0.00253291	0.0678688	0	0.241579	0.13378	0.00827874	0.100078	0.00258321	0.07999	0	0.00178153	0.138643	0	0	0.00897316
TCGA-ZJ-AAX8	0	0	0.00143784	0.232516	0	0.119875	0.0312646	0.0742777	0.0956582	0	0.00118024	0.00972595	0	0.0993416	0.0885996	0.0784361	0.0519726	0.0340145	0.0816999	0	0	0
TCGA-EA-A556	0	0.0066577	0.000656011	0.0544666	0	0.266938	0	0.0607252	0	0	0	0.0757502	0	0.168926	0.0889969	0.0568697	0	0.142648	0.0732633	0	0	0.00410282
TCGA-ZJ-AAXN	0	0	0.000895521	0.0919393	0	0	0.231651	0.0591725	0	0	0.0556187	0.169685	0	0.156793	0.131396	0.0349009	0.00191107	0.00259459	0	0.0634427	0	0
TCGA-DS-A0VK	0.0241912	0	0	0.153264	0	0.0892378	0.113693	0.0303659	0	0	0	0	0	0.192198	0.163909	0.0924921	0.0703539	0	0.0702949	0	0	0
TCGA-HM-A4S6	0.0374977	0	0.0137598	0.192404	0	0.11533	0.0413671	0.0498999	0.0568157	0	0.0552127	0.00915516	0.0185291	0.148691	0.104289	0.0814914	0.0557635	0	0.0197937	0	0	0
TCGA-DS-A1O9	0.00354031	0	0.000810724	0.19761	0	0.00248858	0.170508	0.0511505	0	0	0	0.0446982	0.043558	0	0.262007	0.12068	0.0396409	0	0.0434272	0	0.0195921	0.00028808
TCGA-EK-A2RN	0.0268171	0	0.013465	0.107597	0	0.067246	0.156222	0.0635875	0	0	0	0.0266658	0.124724	0	0.0592469	0.0893078	0.0450185	0.078333	0.0448609	0	0.0960535	0.000854916
TCGA-C5-A7X5	0.0256044	0	0.00142895	0.0218689	0	0.0886613	0.0498719	0.0826048	0.0100947	0	0	0.00284007	0.0216164	0.25072	0.0116518	0.168933	0	0.220251	0	0.0320614	0.0117902	0
TCGA-MU-A5YI	0.0288301	0	0.00641587	0.0718687	0	0.215532	0.0255951	0.0583371	0.0211461	0.0368811	0	0.0315324	0	0.0543632	0.158181	0.0877086	0.0917234	0.0258168	0.0860682	0	0	0
TCGA-C5-A1MF	0	0.0746081	0.0491715	0.18236	0	0	0.208784	0.0790835	0.043772	0	0.0701594	0	0	0.10218	0.0516281	0.0686926	0	0.0430711	0.0136669	0.000122572	0.0119934	0.000706994
TCGA-VS-A9UZ	0.219906	0	0.199377	0.0676416	0	0.142551	0.0356579	0.0476715	0.0289922	0	0.0109498	0.00428718	0	0.136133	0.0634349	0.0336548	0	0.00668036	0	0	0	0.00306267
TCGA-DS-A0VL	0.0828543	0	0.0404884	0.192737	0	0.141002	0.139249	0.0464387	0.00288866	0	0.000747723	0.0784894	0.00447781	0.0756981	0.0692974	0.0499963	0.0338875	0.0129754	0.0264013	0	0.00237225	0
TCGA-VS-AA62	0.0360636	0	0.0021759	0.25598	0	0.028321	0.185342	0.0658741	0.0266218	0	0.0325244	0	0	0.17632	0.101901	0.0623807	0.00793356	0	0.0185618	0	0	0
TCGA-VS-A9UH	0	0.00282205	0.0256566	0.182123	0	0.0296387	0.145822	0.0329447	0.0152398	0	0.0933373	0	0	0.175448	0.137559	0.130123	0	0	0.0292855	0	0	0
TCGA-JW-A5VJ	0.0922799	0	0.0365798	0.0912722	0	0.123578	0.0245316	0.0985065	0.0209795	0	0	0.0193252	0	0.176161	0.125754	0.0826037	0.021071	0.0410981	0.0462589	0	0	0
TCGA-JW-A5VH	0.00771292	0	0.00292661	0.116661	0	0.0953115	0	0.00729716	0.0131071	0	0.0340279	0	0	0.564428	0.0351855	0.0550535	0	0	0	0.0595309	0	0.00875785
TCGA-C5-A7CJ	0.0359476	0	0.00400448	0.10512	0	0.207615	0.145927	0	0.00803845	0	0.0180213	0.0274843	0.0117037	0.0878594	0.0747951	0.0605748	0.0939308	0.0319622	0	0.0809076	0	0.00610812
TCGA-EA-A6QX	0.0101882	0.0329511	0.0280696	0.190348	0	0.161084	0.0962659	0.0196559	0.0754048	0	0.00774387	0.0362875	0.0168929	0.0615426	0.0577982	0.0755915	0	0.028122	0.0792051	0	0.0156901	0.00715793
TCGA-VS-A8EI	0.00912935	0	0.0401488	0.248677	0	0.141197	0.0789124	0.0538324	0.034741	0.00847326	0	0	0	0.0859257	0.176762	0.0451607	0.0223495	0.00339748	0.0512937	0	0	0
TCGA-Q1-A6DW	0	0	0.0498946	0.0594507	0	0.247084	0.0837449	0.0192535	0	0.0322203	0.0753222	0.0153057	0	0.094782	0.0465455	0.075837	0.0573847	0.103244	0.0399303	0	0	0
TCGA-FU-A3EO	0.0355499	0	0.0405765	0.0755739	0	0.193293	0.16695	0	0.0221744	0	0.0265647	0	0.0466244	0.0288276	0	0.139704	0.0716077	0.0868978	0.0611216	0	0.00453489	0
TCGA-FU-A3TX	0.0237804	0	0.00118297	0.239621	0	0.144194	0	0.0447518	0.0856307	0	0	0.11452	0.0198798	0.121052	0.0670286	0.00950786	0.0645818	0.0155234	0.0487455	0	0	0
TCGA-VS-A9UY	0.0579549	0	0.0490539	0.11505	0	0.0117112	0.104169	0.0284908	0.0221419	0	0	0.0536476	0	0.188186	0.071445	0.188633	0	0.0475716	0	0.0574421	0	0.00450375
TCGA-C5-A7CG	0.0869441	0	0.0275934	0.368542	0	0.00299308	0.107049	0.0694788	0.0305171	0	0	0	0.011256	0.0518953	0.119396	0.040541	0.0354616	0	0.0483331	0	0	0
TCGA-EK-A2RL	0.105449	0	0.0623854	0.267303	0	0.274682	0.0625472	0	0	0	0	0.00926349	0	0.0306345	0.0158418	0.0312964	0	0.0426864	0.0182316	0	0.0304216	0.0492588
TCGA-4J-AA1J	0.0377047	0	0.00758997	0.0490511	0	0.100589	0.0383886	0.0421904	0.0250892	0	0	0.025033	0	0.291758	0.0310483	0.103543	0	0.100159	0.0319517	0.0428605	0	0.073043
TCGA-LP-A4AU	0.020199	0	0.00520966	0.206187	0	0	0.26002	0.10058	0	0	0.0409425	0.0235161	0	0.0423205	0.0398324	0.0436485	0	0.142522	0.0425629	0	0.000294518	0.032165
TCGA-DS-A7WF	0.0369033	0	0.00353301	0.0942877	0	0.133496	0.0983937	0.116422	0.0118126	0	0.0203346	0	0	0.0953949	0.27193	0.0516599	0.033054	0	0.0327785	0	0	0
TCGA-EK-A2RM	0.0263407	0	3.31e-05	0.0316813	0	0.0391118	0	0.0387832	0.0156119	0	0.019874	0	0.0102018	0.127576	0	0.0379041	0	0.513309	0	0.0834922	0.05608	0
TCGA-C5-A905	0.128125	0	0.0682273	0.190642	0	0	0.158924	0.0705247	0.00600281	0	0.0153804	0	0.0233959	0.0216275	0.0202151	0.109357	0.0648749	0.0149571	0.0537095	0	0.0540369	0
TCGA-C5-A8YR	0.00829829	0	0.00106038	0.196007	0	0	0.309523	0.0380841	0	0	0.0513553	0.0545204	0	0.115418	0.0253215	0.135925	0.00488117	0.00162981	0.0464412	0	0	0.0115348
TCGA-FU-A5XV	0.142479	0	0.074045	0.0470071	0	0.09217	0.184112	0.0318918	0	0.0192963	0	0.00764723	0.00395911	0.0950151	0.0199581	0.0168422	0.0545071	0.0338399	0.110243	0	0.0654604	0.00152724
TCGA-HG-A2PA	0.0307374	0	0.0521512	0.205961	0	0	0.230695	0	0	0	0	0.0357253	0.00199299	0.0839697	0.0334112	0.0238584	0.01627	0.106719	0.159365	0	0.0167093	0.002434
TCGA-RA-A741	0.0953441	0	0.0784198	0.148985	0	0.070766	0.0909445	0.024776	0.0558748	0	0	0.0330582	0.000113631	0.0354005	0.0819756	0.0923557	0.0619995	0.0115285	0.118152	0	0	0.000305929
TCGA-LP-A5U3	0	0	0.01263	0.172795	0	0.00384122	0.0701121	0.0570171	0.0186779	0.0151432	0	0.113128	0.0141548	0.0626707	0.157906	0.075465	0.160358	0.0101581	0.0556967	0	0	0.000246929
TCGA-FU-A3NI	0.0985142	0	0.00890329	0.0914169	0	0.15114	0.0847214	0.00593786	0.0208861	0	0	0.0342228	0.00697374	0.0535304	0.125301	0.104797	0.111279	0	0.102377	0	0	0
TCGA-Q1-A73Q	0.159995	0	0.125466	0.0462165	0	0.0927617	0.0597876	0.0388272	0.0481632	0	0.00475543	0	0.00487636	0.10719	0.0204953	0.00272442	0.174171	0.0390122	0.0440466	0	0.0305674	0.00094466
TCGA-EK-A3GJ	0.00220641	0	0.00215102	0.220774	0	0.115237	0.198081	0.0287322	0.000763911	0	0.103616	0	0.000404228	0.0502735	0.157122	0.116683	0.00223184	0	0	0.00172273	0	0
TCGA-VS-A957	0.0160582	0	0.0135678	0.113804	0	0.116552	0.0145174	0.0767951	0.0576624	0	0.0472507	0.0275953	0.00401032	0.194773	0.0406943	0.0420722	0.0440892	0.175346	0.0148	0	0	0.000411902
TCGA-EK-A2R9	0.00253453	0	0.00219358	0.262864	0	0.043526	0.106778	0.0695037	0.0132203	0	0	0.0243169	0.00301754	0.0558734	0.165159	0.0404009	0.163315	0	0.0472971	0	0	0
TCGA-VS-A8EJ	0.0551841	0	0.00295101	0.211272	0	0.0960548	0.112739	0.0796905	0.0383994	0	0.0884099	0	0.00987559	0.165607	0.0831491	0.0474489	0.00699239	0	0	0.0022263	0	0
TCGA-ZJ-AAXD	0.0771514	0	0.0885114	0.148113	0	0.291705	0.0146003	0.0321303	0.0257535	0	0.00446113	0.00635372	0.00844681	0.086511	0.0369539	0.0115855	0.0663316	0.0294298	0.0426862	0	0.0241856	0.00508988
TCGA-VS-A9V0	0	0.00659959	0.00170314	0.14073	0	0.224211	0.0352551	0.068265	0.0406666	0	0	0.0753228	0	0.112394	0.0294799	0	0.157442	0.0732929	0.0278374	0	0	0.00680056
TCGA-IR-A3LK	0.0101296	0.00150414	0.00299521	0.180656	0	0.0325834	0.120717	0.0826074	0	0	0	0.0490206	0.0170957	0.0689488	0.168938	0.130021	0.0456893	0	0	0.0511009	0.0379934	0
TCGA-DS-A1OD	0.099775	0	0.0405784	0.299355	0	0.138389	0.068143	0.0542866	0.0210005	0	0	0.0722745	0.00966305	0.0157812	0.0567255	0.0301674	0.0244742	0	0.0650227	0	0	0.00436398
TCGA-C5-A7XC	0.0203233	0	0.0682743	0.0391239	0	0.10753	0.125843	0.00317501	0.0161187	0.0302642	0.00776162	0.104914	0	0.0979681	0.0322562	0.0508837	0.0671617	0.0523295	0.176074	0	0	0
TCGA-C5-A1MI	0.156388	0	0.0551907	0.259429	0	0.105083	0.0821994	0.0405347	0.0590697	0	0	0	0.00337788	0.0810627	0.0604566	0.0571811	0.0126378	0	0.0273899	0	0	0
TCGA-Q1-A6DT	0.014508	0	0.0055903	0.0376508	0	0.0973619	0.0581626	0.0331576	0	0	0.0222575	0	0	0.354121	0.0776514	0.190715	0.0249112	0.00774446	0	0.0566641	0	0.0195042
TCGA-GH-A9DA	0	0.028429	0	0.252787	0	0.0840401	0.154842	0	0.0099144	0	0.0646529	0	0.0294073	0.21832	0.0258679	0.0322679	0.0209943	0.0463699	0.00613944	0.0110802	0.014889	0
TCGA-DS-A0VN	0.0228058	0	0.00597933	0.281218	0	0	0.170919	0.0703332	0	0	0.0277244	0.0284117	0	0.104893	0.112536	0.116155	0.041054	0.000758418	0.00735975	0	0	0.00985146
TCGA-VS-A8EL	0	0	0.0213935	0.220018	0	0.00886174	0.162215	0.0247118	0.0108801	0	0.091142	0.0223359	0	0.139871	0.109003	0.109592	0.0506386	0	0.0275173	0	0	0.00182001
TCGA-MY-A5BE	0.0361985	0	0.0204318	0.401074	0	0	0.163763	0.0312059	0.0725343	0	0.0502094	0	8.69e-05	0.065761	0.0868645	0.0559899	0.000778941	0	0.0151023	0	0	0
TCGA-VS-A94X	0.0218755	0	0.0106117	0.215645	0	0	0.0738902	0.12355	0.0397035	0	0.0336217	0.0542129	0	0.0820077	0.180605	0.054013	0	0.10241	0	0.00724412	0	0.000609009
TCGA-Q1-A5R2	0.0303695	0	0.0513709	0.274731	0	0	0.103015	0.0286326	0.0359186	0	0	0.0349878	0.00757856	0.0806963	0.12058	0.100418	0	0.0725194	0.0591821	0	0	0
TCGA-DS-A1OA	0.0291083	0	0.0194811	0.15805	0	0.159333	0.0949011	0.0307439	0.00853435	0	0	0.0104745	0	0.114206	0.174103	0.0859384	0.0564219	0	0.058704	0	0	0
TCGA-C5-A8XJ	0.111502	0	0.110571	0.192316	0	0.146444	0.0219985	0.0938938	0.0287054	0	0	0.0384416	0.00259875	0.0478578	0.0649827	0.0500994	0.0670995	0	0.0234891	0	0	0
TCGA-VS-A8Q8	0.0103185	0.00239749	0.00110968	0.283838	0	0	0.194801	0.036585	0.0131117	0	0	0.0428772	0.019835	0.0483546	0.139976	0.076051	0.0107559	0.0184006	0.0947978	0	0.00678968	0
TCGA-C5-A7X3	0	0.0212035	0.108347	0.208405	0	0.028941	0.09198	0.082374	0.0710943	0	0.0181382	0.00790594	0.00290538	0.0927721	0.0455381	0.153644	0.00488547	0.0227419	0.0185801	0.0194301	0	0.00111456
TCGA-ZJ-AAXJ	0.0735404	0	0.0271852	0.111245	0	0.0818633	0.220902	0	0.0010252	0	0.0724658	0	0	0.0815986	0.145024	0.0257009	0.00707282	0.103814	0.0485633	0	0	0
TCGA-LP-A5U2	0.0262119	0	0.00661082	0.421769	0	0	0.164056	0.0827668	0.0196791	0	0	0	0.00571576	0	0.130178	0.0326593	0.101704	0	0.00864933	0	0	0
TCGA-VS-A9V2	0.0618772	0	0	0.144201	0	0.0589149	0.0234303	0.0515706	0.0805709	0	0	0.0457946	0	0.0649845	0.19731	0.0373035	0.180639	0	0.0534037	0	0	0
TCGA-C5-A3HF	0.0797483	0	0.121557	0.166101	0	0.190704	0.0392437	0.0297851	0.0972036	0	0	0	0	0.0887384	0.0898765	0.0341937	0.0217672	0.00282204	0.0382598	0	0	0
TCGA-JW-A5VL	0	0	0.00535417	0.171133	0	0.0501227	0.101962	0.0809626	0.0489334	0	0.0302521	0.0789149	0.0102223	0.069474	0.153629	0.121456	0.0458733	0	0.0317114	0	0	0
TCGA-UC-A7PG	0.0790019	0	0.0520675	0.162557	0	0.153633	0	0.0825481	0.0246507	0	0.0219117	0.00499928	0.00107521	0.116292	0.075426	0.0434462	0.063452	0.0642486	0	0.0414601	0.004772	0.00845885
TCGA-C5-A1M7	0.0696512	0.0315115	0	0.0776633	0	0.10182	0.201315	0.0305741	0	0	0.108286	0	0.013553	0.08679	0.0885494	0.0314579	0.00285002	0.0543145	0.0133428	0.0410114	0.00582621	0.0414836
TCGA-VS-A953	0	0.000189801	0.00227104	0.321904	0	0.00573498	0.0841449	0.0918971	0	0	0	0.0673641	0.0109076	0.0231624	0.110215	0.0528014	0.0732298	0	0	0.156178	0	0
TCGA-C5-A7CK	0.178908	0	0.27613	0.0454969	0	0.107511	0.0301505	0.00297955	0.0280562	0	0.0169747	0	0.00760981	0.0890435	0.0312678	0.0366376	0.0422301	0.0330599	0.0154729	0	0.0584714	0
TCGA-MA-AA3Z	0.0399965	0	0.00942347	0.348389	0	0	0.17732	0.0623329	0.0167927	0.0492161	0	0.0109355	0	0.0152452	0.109405	0.0322505	0.0825109	0.0116645	0.0345183	0	0	0
TCGA-EK-A3GM	0	0.0360901	0.007676	0.0428026	0	0.325905	0	0.0180791	0.0655644	0	0	0.245431	0.00503937	0.0873891	0.00139404	0	0	0.147272	0.0173574	0	0	0
TCGA-MA-AA3Y	0.0151463	0	0.00253317	0.221621	0	0.0734477	0.215613	0.0203758	0	0	0.0747144	0	0.00360378	0.0734574	0.160089	0.0965406	0.0145757	0	0.0282823	0	0	0
TCGA-ZJ-AAXI	0	0.00594062	0.0113361	0.107132	0	0.182443	0	0.0523565	0.0568133	0	0.0145078	0.0965352	0.0120277	0.0420478	0.0725543	0.049558	0.165878	0.0367644	0.0941058	0	0	0
TCGA-EK-A2PM	0	0.0109252	0.00175427	0.111863	0	0	0.0226827	0.073719	0.00186068	0	0	0.0258803	0	0.534176	0.0319919	0.104438	0	0.0586259	0	0	0.0220832	0
TCGA-VS-A9UD	0.026141	0	0.003863	0.225393	0	0	0.232235	0.0378364	0.0218256	0	0.0247029	0.0130267	0	0.0912906	0.109269	0.0982991	0.0194344	0.0128045	0.0765086	0	0	0.00737069
TCGA-C5-A2M2	0.0202035	0.00108889	0.0267849	0	0	0.474695	0.081671	0.0123892	0	0	0.202828	0	0.00342138	0.021428	0.00406037	0	0	0.0237018	0	0.116175	0	0.0115534
TCGA-VS-A9UM	0.00541671	6.72e-05	0.0534865	0.156445	0	0.0739813	0.0815664	0.0800932	0.0630284	0	0.0338363	0.0195574	0.00220999	0.0788351	0.103194	0.129366	0.024502	0.00614849	0.0808999	0	0	0.00736723
