# Supplementary material for: The prognostic value and biological significance of gap junction beta protein 2 (GJB2 or Cx26) in cervical cancer
Source: Front Oncol. 2022 Jul 21;12:907960. doi: 10.3389/fonc.2022.907960 (PMC9355537; doi:10.3389/fonc.2022.907960)
Supplement: Supplementary Figure 1 — Stratified analysis of overall survival for CC patients. (A) GJB2 expression in the HPA database; (B) FIGO stage of SCC patients; (C) GJB2 expression between HPV-negative and HPV16-positive samples in GSE75132; (D) GJB2 expression between HPV-negative and HPV positive samples in TCGA database; (E) GJB2 expression among different type HPV-infected samples in TCGA database; (F) Impact of GJB2 expression on overall survival in SCC patients; (G) Impact of GJB2 expression on overall survival in patients < 45 years old; (H) Impact of GJB2 expression on overall survival in patients ≥ 45 years old; (I) Impact of GJB2 expression on overall survival in patients with FIGO stage ≤ IIA2; (J) Impact of GJB2 expression on overall survival in patients with FIGO stage ≥ IIB. HPA: The Human Protein Atlas; FIGO: The International Federation of Gynecology and Obstetrics; SCC: Squamous cell carcinoma. *p < 0.05, ns: not significant. [file DataSheet_1.zip › Supplementary Table 4.xlsx]

## Sheet: Sheet1
Supplementary Table 4. The result of ESTIMATE algorithm.
Sample_ID	StromalScore	ImmuneScore	ESTIMATEScore
TCGA-4J-AA1J	-932.4171	-170.7129	-1103.1300
TCGA-MU-A5YI	113.4893	797.2141	910.7034
TCGA-JW-A852	-1656.6192	503.4279	-1153.1913
TCGA-Q1-A73Q	-1607.0299	-244.7713	-1851.8012
TCGA-EK-A3GJ	-1284.3373302	1285.3042216	0.9668914
TCGA-EK-A2RK	-1385.3937	936.2064	-449.1873
TCGA-C5-A8XJ	-469.8638	149.1625	-320.7013
TCGA-VS-A8Q9	-1913.5362	-16.8472	-1930.3834
TCGA-VS-A9V0	-1753.3484	-858.5169	-2611.8653
TCGA-EA-A5O9	-1645.572	402.353	-1243.219
TCGA-EK-A2R9	-288.9209	1133.7519	844.8310
TCGA-EK-A2R7	-1183.0104	788.5891	-394.4213
TCGA-DS-A7WI	-1638.2647	592.3604	-1045.9043
TCGA-FU-A40J	-1055.4498	695.5131	-359.9368
TCGA-BI-A20A	-843.5570	1275.7189	432.1619
TCGA-C5-A2LY	-844.5065	1889.5337	1045.0272
TCGA-DS-A1OC	-1314.8881	817.4653	-497.4228
TCGA-VS-A94W	-862.9382	1525.5447	662.6065
TCGA-VS-A9UY	-1266.8952	630.0336	-636.8615
TCGA-C5-A8ZZ	5.332023	-459.561542	-454.229519
TCGA-C5-A1BE	-1230.0836	262.3848	-967.6989
TCGA-JX-A3Q8	-1496.5916	699.7040	-796.8876
TCGA-DS-A0VM	-749.0793	490.3613	-258.7180
TCGA-WL-A834	-1257.9943	-363.4326	-1621.4269
TCGA-DR-A0ZM	-590.3034	1623.8590	1033.5557
TCGA-VS-A9UT	-9.543939e-03	2.272850e+03	2.272841e+03
TCGA-IR-A3LI	-2602.185	-569.604	-3171.789
TCGA-EK-A2RE	-1517.8969	-564.7132	-2082.6101
TCGA-C5-A1MI	-1090.9919	427.8185	-663.1734
TCGA-FU-A2QG	-2004.5799	208.6025	-1795.9774
TCGA-C5-A1ML	-1193.5672	356.4137	-837.1534
TCGA-C5-A1ME	-1332.4265	751.0080	-581.4185
TCGA-PN-A8MA	-820.0450	368.5664	-451.4786
TCGA-VS-A9U6	-968.8320	715.2731	-253.5588
TCGA-VS-A959	-1084.9879	866.6324	-218.3555
TCGA-IR-A3LC	-1323.8952	344.9845	-978.9108
TCGA-DS-A1OA	-693.5438	1111.0582	417.5144
TCGA-C5-A1M6	-1718.9126	-777.1738	-2496.0864
TCGA-2W-A8YY	-1322.97565	29.85824	-1293.11740
TCGA-VS-A9V3	-1234.0585	818.0873	-415.9712
TCGA-C5-A8XK	-1511.5316	215.4668	-1296.0648
TCGA-VS-A9UV	-1790.2358	-122.4265	-1912.6623
TCGA-EA-A1QT	-1316.5254	154.0274	-1162.4980
TCGA-VS-A8EI	-960.61478	925.16879	-35.44599
TCGA-EA-A3HQ	-648.2908	1062.2089	413.9181
TCGA-FU-A770	-1685.4375	190.3434	-1495.0941
TCGA-C5-A2LX	-501.9013	1948.6575	1446.7562
TCGA-DG-A2KK	-1450.6808	417.9942	-1032.6867
TCGA-JW-A5VH	-1025.568	-1183.083	-2208.651
TCGA-C5-A8XI	-1255.6604	803.5824	-452.0780
TCGA-EA-A43B	-794.8718	1206.4096	411.5378
TCGA-BI-A0VR	-750.6475	1341.1910	590.5434
TCGA-VS-A9V1	-1875.1483	138.6312	-1736.5171
TCGA-LP-A5U2	-1586.48943	63.88025	-1522.60917
TCGA-EK-A2R8	-1254.8898	192.0736	-1062.8162
TCGA-EX-A69M	-1367.418874	1376.813979	9.395105
TCGA-EA-A44S	-977.1884	844.5595	-132.6289
TCGA-EA-A5FO	-2553.1456	-781.9307	-3335.0763
TCGA-UC-A7PI	-1914.1978	-303.4984	-2217.6962
TCGA-LP-A4AV	-352.3176	1469.0846	1116.7671
TCGA-C5-A7UC	-1714.116	-604.347	-2318.463
TCGA-DS-A7WF	-1077.7575	-248.8087	-1326.5662
TCGA-EA-A5ZE	-258.1978	1319.0337	1060.8359
TCGA-MA-AA41	-1570.2362	274.0392	-1296.1970
TCGA-VS-A8QF	-925.94410	832.60976	-93.33433
TCGA-C5-A3HF	-946.8600	555.2268	-391.6332
TCGA-VS-A954	-980.6534	190.1330	-790.5204
TCGA-EK-A2RB	-1635.0073	216.0093	-1418.9980
TCGA-IR-A3LB	-240.495333	231.660525	-8.834808
TCGA-HM-A3JJ	-207.4775	850.3683	642.8908
TCGA-UC-A7PF	-534.7692	1634.7131	1099.9439
TCGA-C5-A1MF	-844.9686	1025.0951	180.1264
TCGA-VS-A953	-1841.1365	212.3149	-1628.8216
TCGA-EA-A3Y4	-823.2972	1828.0231	1004.7259
TCGA-EA-A3HR	-1267.97249	20.78882	-1247.18367
TCGA-Q1-A5R1	-1685.69299	61.64589	-1624.04710
TCGA-C5-A1BN	-1937.3567	-566.6903	-2504.0469
TCGA-Q1-A6DV	-1971.79916	-29.65354	-2001.45270
TCGA-VS-A9UJ	-1727.312	-1235.056	-2962.368
TCGA-ZJ-AAXF	-452.1465	1329.4870	877.3405
TCGA-XS-A8TJ	-920.2688	576.2395	-344.0293
TCGA-JW-A69B	-898.415	568.111	-330.304
TCGA-Q1-A73S	-1600.2912	-814.8721	-2415.1633
TCGA-IR-A3LK	-1599.5022	742.3339	-857.1683
TCGA-VS-A8QA	-2244.2280	131.2277	-2113.0003
TCGA-FU-A3TX	-1356.3732	583.7699	-772.6033
TCGA-C5-A2LZ	-1646.1279	695.4542	-950.6737
TCGA-C5-A1BL	-1442.2824	981.5422	-460.7402
TCGA-VS-A8EH	-1878.1363	-235.5392	-2113.6755
TCGA-IR-A3LA	-1082.473302	-5.616915	-1088.090217
TCGA-ZJ-AAXA	-1170.4437	-310.7118	-1481.1555
TCGA-EA-A6QX	-1075.0568	842.0187	-233.0381
TCGA-DS-A1OD	-435.8649	2111.8485	1675.9836
TCGA-EX-A1H5	-1499.5994	-157.6284	-1657.2278
TCGA-Q1-A5R2	-674.0152	1249.8250	575.8098
TCGA-C5-A1BQ	-1109.95489	1123.63111	13.67622
TCGA-DG-A2KJ	-865.1912	1514.2657	649.0746
TCGA-DG-A2KH	-2634.9842	-533.8856	-3168.8698
TCGA-VS-A9UQ	-998.7626	-185.9822	-1184.7448
TCGA-IR-A3LL	-790.8823	1901.1871	1110.3049
TCGA-JW-AAVH	-1999.1513	-203.5383	-2202.6895
TCGA-VS-A9UB	-1054.1228	1936.8365	882.7137
TCGA-EA-A4BA	-823.2789	-1037.2713	-1860.5502
TCGA-VS-A8EG	-1947.52399	-53.71893	-2001.24293
TCGA-VS-A8EC	-2305.787	-1411.456	-3717.243
TCGA-C5-A2LS	-2402.009	-489.050	-2891.059
TCGA-ZJ-A8QR	-1691.533	243.248	-1448.285
TCGA-EX-A1H6	-1277.5967	-100.9828	-1378.5795
TCGA-JW-A5VL	-1247.21434	1198.86552	-48.34882
TCGA-JW-A5VJ	-1534.37022	-18.47901	-1552.84923
TCGA-DS-A0VK	-1025.8203	-177.1466	-1202.9669
TCGA-VS-A9UL	-2128.357	-1436.751	-3565.108
TCGA-ZJ-AAXI	-1827.5737	144.0992	-1683.4744
TCGA-EK-A2H0	-1997.9935	228.0672	-1769.9262
TCGA-EK-A2RC	-567.0762	1190.8093	623.7331
TCGA-EK-A3GM	-2110.4898	-479.4099	-2589.8997
TCGA-DR-A0ZL	-2012.9172	-239.1641	-2252.0813
TCGA-C5-A7CK	-748.2036	-773.3048	-1521.5084
TCGA-EK-A2GZ	-1607.3144	313.1238	-1294.1906
TCGA-Q1-A73R	-1352.0724	-549.0863	-1901.1587
TCGA-EA-A3HS	-1077.5281	428.4658	-649.0624
TCGA-JX-A3Q0	-1185.33342	1123.16823	-62.16519
TCGA-DS-A0VL	-1395.7115	676.4521	-719.2594
TCGA-C5-A7UE	-1769.0786	146.3813	-1622.6972
TCGA-C5-A1M9	-1653.06395	-55.34969	-1708.41364
TCGA-JX-A5QV	-1565.1982	686.7687	-878.4295
TCGA-C5-A7CO	-1697.091	324.377	-1372.714
TCGA-EX-A449	-1994.4484	-355.5872	-2350.0356
TCGA-VS-A8QH	-1691.9651	-278.8879	-1970.8530
TCGA-EK-A3GK	-2155.3034	225.9184	-1929.3851
TCGA-EA-A410	-492.60504	-18.75226	-511.35730
TCGA-EK-A2IR	-1907.771	-1162.396	-3070.166
TCGA-FU-A23L	-1156.0106	1268.1232	112.1126
TCGA-LP-A5U3	-1435.8959	693.3918	-742.5041
TCGA-MA-AA3Z	-1734.4087	963.8422	-770.5665
TCGA-EK-A2PG	-2249.3376	-240.6861	-2490.0236
TCGA-ZJ-AAXD	-787.4110	-50.7163	-838.1273
TCGA-C5-A3HD	-2268.5848	-502.4682	-2771.0531
TCGA-FU-A3HY	-1956.4468	-414.1217	-2370.5685
TCGA-FU-A3EO	-1081.7504	648.0897	-433.6607
TCGA-MY-A5BD	-1914.6591	-299.7154	-2214.3745
TCGA-IR-A3L7	-1521.015	-703.787	-2224.802
TCGA-VS-A9UO	-2610.7204	-328.6062	-2939.3266
TCGA-DS-A5RQ	-1131.8434	820.5659	-311.2774
TCGA-DS-A7WH	-266.0726	-143.7081	-409.7807
TCGA-Q1-A5R3	-1438.6796	934.6701	-504.0095
TCGA-C5-A905	-2054.6731	-160.5272	-2215.2003
TCGA-EK-A2IP	-1677.0696	167.7629	-1509.3067
TCGA-VS-A9UP	-1534.878	-1363.991	-2898.869
TCGA-EK-A2RL	-1710.6081	-368.5182	-2079.1263
TCGA-EK-A2PL	-1752.6686	119.2833	-1633.3853
TCGA-EK-A3GN	-2181.8928	-743.1457	-2925.0384
TCGA-VS-A8EL	-527.8202	1741.3017	1213.4814
TCGA-C5-A7UI	-888.5302	1408.2066	519.6764
TCGA-EK-A2PM	-1595.569	-1328.962	-2924.530
TCGA-VS-A9UH	97.63126	2043.34114	2140.97239
TCGA-C5-A7X5	-1510.1242	-667.0616	-2177.1858
TCGA-EK-A2H1	-395.7897	1248.3870	852.5973
TCGA-C5-A7X3	-529.3328	1061.4043	532.0716
TCGA-EA-A3HT	-125.7330	628.5033	502.7703
TCGA-VS-A94Y	-943.1315	330.8764	-612.2551
TCGA-MA-AA43	-567.54338	-83.10368	-650.64706
TCGA-ZJ-AAX4	-658.6331	1397.2933	738.6602
TCGA-C5-A1MH	-234.2496	1683.1160	1448.8664
TCGA-DS-A1O9	-221.3443	1407.8676	1186.5233
TCGA-DG-A2KL	195.1950	803.1355	998.3306
TCGA-LP-A4AX	-501.8658	1675.4698	1173.6040
TCGA-VS-A94X	-1734.0537	160.5435	-1573.5103
TCGA-VS-A9UM	-437.0941	1044.6893	607.5952
TCGA-EK-A2RO	-468.99772	87.39862	-381.59910
TCGA-DS-A3LQ	-273.47546	309.78812	36.31266
TCGA-EA-A50E	58.9639	517.3565	576.3204
TCGA-C5-A7CJ	-94.59515	1260.29983	1165.70469
TCGA-VS-AA62	-705.0796	1723.1709	1018.0914
TCGA-C5-A2LT	-546.0863	945.2520	399.1657
TCGA-C5-A1M7	-1089.6299	862.9285	-226.7014
TCGA-FU-A3NI	-894.2656	303.4878	-590.7778
TCGA-ZX-AA5X	376.7434	1248.3228	1625.0661
TCGA-JX-A3PZ	-584.0998	1194.7291	610.6293
TCGA-DS-A0VN	-316.8649	1846.7656	1529.9007
TCGA-C5-A7UH	-1062.1314	343.1085	-719.0229
TCGA-VS-A950	-1166.78953	56.54748	-1110.24205
TCGA-IR-A3LH	383.4815	2315.6556	2699.1371
TCGA-EK-A2RN	-1161.85546	1115.06743	-46.78803
TCGA-DG-A2KM	356.2348	3088.9469	3445.1817
TCGA-FU-A3YQ	-252.7886	1530.4776	1277.6889
TCGA-ZJ-AAXT	-1482.9364	287.3797	-1195.5567
TCGA-Q1-A6DT	-1452.0647	-182.8283	-1634.8930
TCGA-FU-A3TQ	-1023.0526	686.3623	-336.6902
TCGA-C5-A1MK	-162.8123	430.6675	267.8552
TCGA-C5-A7CL	-980.9300	252.3592	-728.5708
TCGA-C5-A8YQ	-1414.5553	223.3637	-1191.1916
TCGA-C5-A907	-1286.5502	724.7084	-561.8418
TCGA-EA-A411	-67.78721	388.43396	320.64674
TCGA-MA-AA3Y	-675.8297	1456.8650	781.0353
TCGA-EA-A3QD	81.19781	2309.01604	2390.21384
TCGA-HG-A2PA	-841.4486	632.7663	-208.6823
TCGA-R2-A69V	10.01211	2681.04739	2691.05950
TCGA-JW-A5VK	-1897.0706	-356.9191	-2253.9896
TCGA-ZJ-A8QO	-397.410	1358.331	960.921
TCGA-EA-A556	-391.0457	-606.8677	-997.9134
TCGA-VS-A9UZ	-1475.6595	268.1467	-1207.5127
TCGA-MY-A5BE	-165.8789	2820.3231	2654.4442
TCGA-C5-A7CH	-1203.76716	-61.17793	-1264.94509
TCGA-UC-A7PG	-1047.35692	-33.59878	-1080.95570
TCGA-EX-A3L1	-716.03851	806.50041	90.46189
TCGA-FU-A3HZ	-1230.1519	-65.5205	-1295.6724
TCGA-ZJ-AAXN	-1038.3412	756.4444	-281.8967
TCGA-VS-A8Q8	-1062.0832	1175.2649	113.1817
TCGA-HM-A3JK	387.7310	860.6502	1248.3812
TCGA-C5-A1MP	75.95034	1649.89229	1725.84263
TCGA-VS-A9UI	-1521.1609	924.0717	-597.0892
TCGA-C5-A1BI	-521.9068	1378.9455	857.0386
TCGA-EK-A2RA	-1580.4582	1397.9346	-182.5236
TCGA-C5-A901	-973.9602	360.6099	-613.3502
TCGA-EA-A78R	-537.4605	819.4359	281.9754
TCGA-EK-A2PK	-551.4131	1737.2677	1185.8546
TCGA-BI-A0VS	-732.3949	584.7459	-147.6490
TCGA-LP-A4AW	-50.59378	99.80053	49.20675
TCGA-EA-A3HU	-760.7771	1953.4221	1192.6450
TCGA-MY-A913	-1114.8797	829.8380	-285.0417
TCGA-C5-A1MQ	-181.0999	1756.1992	1575.0994
TCGA-EX-A69L	-535.2093	1828.9333	1293.7239
TCGA-VS-A958	-968.6619	1957.5831	988.9212
TCGA-C5-A8YR	-933.9136	1226.2432	292.3296
TCGA-ZJ-AAXB	-942.8764	-543.5793	-1486.4557
TCGA-MA-AA3X	-539.1390	1057.5005	518.3615
TCGA-VS-A9UR	-1930.6972	-397.6246	-2328.3218
TCGA-VS-A9UC	-695.4019	812.7028	117.3009
TCGA-EK-A2PI	-1034.8598	-611.3212	-1646.1810
TCGA-EA-A97N	-538.30107	-16.60125	-554.90232
TCGA-VS-A9V4	-1902.4269	-386.7543	-2289.1812
TCGA-C5-A1MJ	-59.99005	322.78520	262.79515
TCGA-FU-A57G	173.3716	-304.8550	-131.4834
TCGA-EA-A5ZF	-627.1419	-540.8774	-1168.0193
TCGA-VS-A9UU	-1811.099	-138.295	-1949.394
TCGA-VS-A8EB	-1233.2379	604.2478	-628.9900
TCGA-C5-A1BK	-776.8467	2041.0206	1264.1739
TCGA-GH-A9DA	-1021.1410	729.5859	-291.5550
TCGA-C5-A1MN	-1601.99996	-37.02183	-1639.02178
TCGA-ZJ-AAXU	-1161.72351	1233.45312	71.72961
TCGA-FU-A23K	-625.0400	1192.6904	567.6504
TCGA-VS-A9U5	-1546.0984	895.9560	-650.1423
TCGA-MA-AA42	-591.7065	2517.3258	1925.6193
TCGA-FU-A3WB	-1467.8884	-424.6916	-1892.5800
TCGA-DS-A1OB	-1033.1187	476.6318	-556.4869
TCGA-C5-A1BJ	-717.4025	999.1777	281.7752
TCGA-VS-A9U7	-1101.3642	1262.7248	161.3606
TCGA-C5-A2M1	-1490.1542	1102.0608	-388.0935
TCGA-VS-A8EJ	-1453.6504	57.7936	-1395.8568
TCGA-VS-A9UD	-1143.5557	2053.9584	910.4028
TCGA-EA-A5ZD	-687.6635	1140.0466	452.3832
TCGA-LP-A4AU	-1139.5151	536.6085	-602.9066
TCGA-IR-A3LF	-1166.325	332.994	-833.331
TCGA-C5-A1BF	-497.0545	813.8546	316.8001
TCGA-ZJ-AAX8	29.34502	1145.26546	1174.61049
TCGA-C5-A7X8	-85.86898	551.37708	465.50810
TCGA-ZJ-AB0H	-471.0267	1482.3481	1011.3214
TCGA-EK-A2RJ	-966.4421	1218.1544	251.7123
TCGA-VS-A952	-2020.011	-341.602	-2361.613
TCGA-ZJ-AB0I	-1341.5249	369.8815	-971.6434
TCGA-EK-A2RM	-577.2570	-164.4688	-741.7258
TCGA-C5-A1M8	-1462.8148	-282.0101	-1744.8249
TCGA-Q1-A6DW	-1248.8040	255.7462	-993.0578
TCGA-HM-A4S6	-507.2226	1304.3089	797.0863
TCGA-VS-A8QC	-731.8765	126.5580	-605.3184
TCGA-C5-A7CM	-1191.0358	-453.5468	-1644.5826
TCGA-JW-A5VI	-651.90169	690.90584	39.00415
TCGA-VS-A9V2	-1043.2180	1169.8563	126.6384
TCGA-C5-A1M5	-1106.95692	1061.49109	-45.46583
TCGA-MU-A8JM	-1193.2202	821.7359	-371.4843
TCGA-EA-A439	-203.88543	-85.83852	-289.72394
TCGA-VS-A94Z	-593.439	1935.862	1342.423
TCGA-EA-A3QE	-788.019	1859.759	1071.740
TCGA-MU-A51Y	-384.7658	1634.5655	1249.7997
TCGA-VS-A8EK	-1823.5129	124.8318	-1698.6811
TCGA-C5-A7CG	-635.2505	2319.7202	1684.4698
TCGA-C5-A8YT	-179.67939	64.47476	-115.20463
TCGA-Q1-A73P	-1337.5728	548.7219	-788.8510
TCGA-EA-A1QS	538.1248	467.1915	1005.3163
TCGA-C5-A7XC	-680.3387	1037.0444	356.7058
TCGA-C5-A8XH	-1168.9727	847.2012	-321.7715
TCGA-VS-A8QM	-180.8679	1864.6496	1683.7817
TCGA-UC-A7PD	-1505.34972	59.46065	-1445.88907
TCGA-C5-A2LV	-852.0395	1114.4848	262.4453
TCGA-RA-A741	-847.7947	1306.6627	458.8680
TCGA-LP-A7HU	-928.33910	970.14310	41.80399
TCGA-HM-A6W2	-596.47950	31.32888	-565.15062
TCGA-ZJ-AAXJ	-1675.0725	327.7875	-1347.2850
TCGA-C5-A3HE	-942.5415	1373.5318	430.9903
TCGA-MY-A5BF	-1290.5497	1058.2899	-232.2599
TCGA-C5-A1BM	-605.5335	1507.0428	901.5093
TCGA-EX-A8YF	-1230.11782	1178.47751	-51.64031
TCGA-VS-A957	-2292.7004	-324.1531	-2616.8536
TCGA-MA-AA3W	-1062.9636	1974.6542	911.6906
TCGA-C5-A3HL	-1520.61847	48.97373	-1471.64474
TCGA-C5-A0TN	-1338.4677	256.4821	-1081.9857
TCGA-ZJ-A8QQ	-1733.1945	149.0036	-1584.1909
TCGA-VS-A9V5	-1544.8291	-395.5307	-1940.3598
TCGA-JW-A5VG	-1468.9423	914.6098	-554.3325
TCGA-C5-A2M2	-2177.2217	-387.1198	-2564.3415
TCGA-FU-A5XV	-1442.5579	112.6861	-1329.8718
TCGA-C5-A902	-1647.9552	1224.5361	-423.4191
TCGA-Q1-A73O	-1103.8582	719.3472	-384.5110
