# Supplementary material for: The prognostic value and biological significance of gap junction beta protein 2 (GJB2 or Cx26) in cervical cancer
Source: Front Oncol. 2022 Jul 21;12:907960. doi: 10.3389/fonc.2022.907960 (PMC9355537; doi:10.3389/fonc.2022.907960)
Supplement: Supplementary Figure 1 — Stratified analysis of overall survival for CC patients. (A) GJB2 expression in the HPA database; (B) FIGO stage of SCC patients; (C) GJB2 expression between HPV-negative and HPV16-positive samples in GSE75132; (D) GJB2 expression between HPV-negative and HPV positive samples in TCGA database; (E) GJB2 expression among different type HPV-infected samples in TCGA database; (F) Impact of GJB2 expression on overall survival in SCC patients; (G) Impact of GJB2 expression on overall survival in patients < 45 years old; (H) Impact of GJB2 expression on overall survival in patients ≥ 45 years old; (I) Impact of GJB2 expression on overall survival in patients with FIGO stage ≤ IIA2; (J) Impact of GJB2 expression on overall survival in patients with FIGO stage ≥ IIB. HPA: The Human Protein Atlas; FIGO: The International Federation of Gynecology and Obstetrics; SCC: Squamous cell carcinoma. *p < 0.05, ns: not significant. [file DataSheet_1.zip › Supplementary Table 5.xlsx]

## Sheet: a. GJB2 expression
Supplementary Table 5. The GJB2 expression and LN_IC50 values of cisplatin, paclitaxel, 5-fluorouracil in the GDSC database.
COSMIC_ID	GJB2_expression
906826	2.97492
687983	2.92094
910927	2.88922
1240138	4.10856
1240139	2.97455
906792	4.41055
910688	2.88525
1240135	3.0222
1290812	3.49171
907045	2.94021
906861	3.57579
906830	3.04125
909750	3.07396
1240137	2.9589
753552	5.36498
907065	3.13313
925338	3.81491
1290809	3.00889
949158	2.79902
924110	5.09568
1240134	2.91929
907172	2.89116
687452	7.39878
905947	5.74871
1298134	2.89009
907058	2.98527
1290814	3.02438
905975	2.94535
905939	6.05477
910704	3.10565
908460	2.90367
909745	3.04405
907173	3.06307
905936	6.60949
1303896	3.25916
907320	5.04896
688058	2.98499
905974	3.24433
907060	2.89844
908470	4.17927
908465	3.42146
906746	3.55815
909703	3.18976
724855	3.03287
724831	3.31276
906813	9.33235
946359	3.13784
909707	7.49835
910399	3.06215
687816	2.93615
907794	6.40815
909698	2.9167
910903	2.9234
910952	3.60964
909784	3.01557
724873	5.75154
684055	2.9241
906815	3.16137
906834	2.96488
906798	3.11839
910079	6.53074
908462	3.61514
1290798	3.03136
905976	3.00408
906844	3.33163
1240212	5.27735
1298151	2.95943
906817	3.74969
1503367	4.06709
753541	7.17594
1290730	3.42128
905977	4.52483
909255	2.81887
1240131	3.0323
1240141	3.1665
1290810	2.8811
753618	3.00154
687829	2.95039
949155	2.9274
1290813	7.4768
909747	2.9882
1290808	2.99976
906797	3.22872
910695	6.13875
1240132	3.30486
908150	3.05291
907169	3.14637
722045	3.45784
909723	3.9777
905961	8.06611
910926	5.68612
1240136	3.84275
909696	3.0665
1240210	2.95059
910544	3.02348
925347	6.57011
1240206	6.35318
724868	2.92651
724866	3.06704
687995	4.45983
910548	3.21055
910549	5.665
905991	2.90018
910401	2.9627
1524416	4.39287
971774	3.25515
687455	6.46974
925348	3.80656
1240207	3.2204
753599	2.93891
1240184	3.86306
687798	2.85074
910947	4.25783
909248	2.97884
1240198	3.07898
1330995	2.99149
910861	2.96498
909704	7.95073
1240201	3.15592
909260	3.15903
684681	3.57847
908475	2.78205
908463	3.29014
905978	8.2242
1298362	7.50863
1240199	3.81367
1524418	3.17819
1240209	7.67028
909699	2.91902
909706	3.12349
753608	3.97787
683667	2.86651
908471	3.10498
688010	3.80743
910899	3.16195
1298534	3.90033
909249	3.36962
1240200	2.9858
909263	5.19643
910931	3.24612
909700	2.965
910545	2.8355
1240202	3.61449
1240208	5.21032
687997	2.9327
908472	7.04953
910900	3.57256
1298539	3.64845
1240196	3.33568
910546	3.29345
909697	3.08987
930083	3.06255
909251	2.92865
1298529	3.02124
1330987	3.04816
687799	4.49738
722058	3.80153
753600	2.89532
1524419	4.0228
1240197	3.13172
1330991	3.52473
1298538	3.92102
909701	3.08095
909252	3.24743
1240204	4.19298
946360	3.75076
1298349	2.95771
1298348	4.01191
909256	3.24623
905969	6.33329
1240185	6.14028
909264	2.899
971773	3.1802
905964	4.33229
925346	3.57973
1240205	5.96963
909257	3.09834
908476	4.50092
908467	2.93044
1298350	6.33378
1298359	9.9252
909250	5.90814
688007	2.89573
753575	7.74843
909975	2.89687
907279	3.92481
946361	4.31324
907796	3.12766
753588	2.95004
1298226	2.97307
906868	3.21696
906873	2.95977
1240174	5.56761
1330955	2.97703
924187	3.19711
907300	3.08281
907276	5.27283
907277	3.2557
753586	3.0341
1330935	2.83707
910694	5.69169
907323	3.13979
910932	2.97627
907291	4.28158
910948	2.88731
908127	2.96211
907319	4.01684
753574	4.10928
1327774	3.02678
1298219	4.42225
907786	3.74167
924239	3.43969
1240169	2.88719
906863	3.10713
907299	3.02515
906871	9.56451
925343	2.866
908126	3.41372
907321	5.07716
907311	2.80413
907284	2.9359
1330931	2.96662
949170	2.92861
753592	3.25096
1240168	2.91634
1290806	3.78907
906999	3.37356
906872	2.82397
908129	3.82393
1330944	3.03567
907313	2.9913
1298168	4.37927
753570	5.69723
713899	2.88846
907795	6.47896
1240170	2.86191
906865	3.01189
906877	2.8064
908147	2.90113
908128	2.91642
753576	2.95336
1330933	2.94157
1298169	3.36526
753578	3.52596
724863	7.65886
998189	4.26236
907783	2.93049
1240129	3.25565
1240130	3.08689
1290807	2.94625
908146	2.95149
687514	9.96931
753573	3.88633
907271	3.08138
924188	3.24988
753582	2.88223
713878	3.37978
907792	3.21412
906869	3.48616
906875	2.95047
907298	3.16899
908148	3.06609
908124	3.03774
907317	3.23834
1327775	3.13964
924186	3.02783
907787	2.98663
753589	3.41444
917486	4.0505
907789	2.84583
687568	2.91195
907041	3.40956
924250	3.25953
908149	2.9755
1330943	3.03357
1240179	3.04283
753596	2.95287
1240173	2.96489
687588	3.06557
1299078	2.9302
909905	3.10005
753621	3.19822
753623	2.98014
930297	3.1074
909709	7.77274
1240216	3.15367
717431	3.09743
753594	3.06732
971777	3.05279
1330947	3.03232
909777	3.07877
1299081	2.94324
909904	4.5208
753622	5.03287
946353	4.66432
1331032	3.18078
909738	3.13183
687457	7.17148
688087	2.87501
908156	2.95241
753595	4.29354
905958	2.96168
909778	3.00776
1240226	2.97777
909907	5.05149
1240222	2.83209
909770	6.66941
905982	3.21182
724879	3.08081
909719	3.00204
1240178	2.93689
908131	3.1034
1298232	2.91149
1299075	3.35444
909785	3.72498
687592	3.00426
946356	8.43809
909771	2.91638
909739	3.15608
1247871	2.8607
905959	3.1892
910906	3.19774
908141	3.98895
908136	2.92548
753615	3.22174
1331048	3.01997
1299080	2.98754
905981	2.90372
946354	5.19615
1299064	6.41503
1331038	3.0613
909725	3.08112
909755	3.80998
724812	3.13109
908151	3.2194
905946	3.39196
724838	3.03891
909780	7.56463
1331049	2.95901
713885	3.17163
753614	5.15089
1240223	3.09388
905956	3.23885
910907	3.35561
905962	3.20009
905945	3.12047
908139	4.83053
925339	2.98395
905983	6.15326
688121	3.53629
1331050	3.002
909708	3.52457
735784	3.37407
909773	6.50174
909716	2.88033
909756	3.14191
909736	3.63392
687586	2.96988
908138	3.15218
907799	2.94041
687590	3.3825
909779	3.2991
1299076	3.87704
1299051	8.77569
946355	4.03142
687459	2.88899
1331033	2.99109
905954	2.94581
909742	3.06352
909761	4.52799
1287381	5.15712
910784	2.94553
924104	8.85444
906801	3.85078
753538	3.31241
906820	3.03808
910852	4.95834
753547	3.00746
906807	2.98563
906839	2.92692
906853	6.36842
910924	6.50278
905950	3.66636
906763	2.84976
906696	5.79979
905963	3.13275
906818	3.0416
1290765	2.87294
910692	3.14387
946368	2.915
907295	3.99636
906855	3.93661
687561	2.9787
906793	2.97073
910933	2.89435
753616	2.88429
905951	2.93557
910943	3.49072
910689	3.49099
910915	7.54345
906808	2.98436
1290797	5.02254
910936	10.3146
949156	2.91439
906800	3.10211
910697	5.94325
910781	3.01811
753534	3.90988
949093	3.0289
946382	3.05293
910569	3.02699
906824	3.11845
906805	3.81871
946373	3.36735
905935	3.01562
1240127	2.9167
910922	3.70436
910934	3.00476
906765	2.96522
910698	4.17227
910710	2.96224
724859	6.26486
687505	3.07853
906814	3.43232
687780	3.44767
906833	3.67159
906843	4.4966
1240128	3.02853
906795	8.30803
910925	7.44512
910687	2.99268
753535	6.09484
910700	3.42442
753624	4.44921
910703	2.99397
906821	3.16124
924105	8.7152
906837	7.28796
906832	3.0881
949167	2.84961
910921	3.0189
905949	3.17793
910705	2.91903
1240122	6.8727
910850	2.97455
910853	3.62401
924107	5.68832
906812	4.78769
753548	2.89365
906838	3.06962
906851	2.92797
684062	2.63037
687563	3.16143
684052	2.98746
910919	2.94864
906829	3.02814
910941	3.073
906827	3.00892
1290773	3.04403
687596	3.23181
906841	5.63957
906852	3.07333
949163	3.04777
908125	3.03774
905984	2.97227
909743	4.42958
753572	5.26333
909976	3.00232
909720	2.85324
907290	2.99242
907050	5.56756
909754	2.96751
905973	4.7911
907176	3.08999
1240157	3.28853
905960	4.08215
724872	2.96178
684072	3.01971
1240166	3.15679
1298215	3.59992
1298141	3.09262
907049	3.0346
1240146	4.14281
909757	7.47574
753559	3.01608
907270	2.93625
1240158	3.10238
908121	3.64368
909713	2.88013
1240219	3.22455
909730	2.97545
907282	2.95406
907062	4.67607
907059	3.43851
907064	4.59825
924247	9.42783
1327771	3.17522
1327769	3.06933
907171	3.02623
908122	3.07566
910946	4.31172
909728	4.78884
909732	3.01559
1298216	3.45019
907066	5.29732
753558	5.62575
724869	5.3846
909758	3.64825
1327766	6.9096
907391	3.25258
910779	2.76776
713880	3.54721
905965	3.04896
909729	3.5801
930298	3.01432
753569	7.31589
907042	2.94871
907287	5.14902
753612	3.10359
907268	3.03224
1240159	3.33711
1240155	6.67873
910911	7.17581
1299070	3.08173
1240215	3.01656
909721	3.04974
907274	3.03138
907286	3.25288
949153	2.97835
907057	3.19335
909731	3.01218
753566	3.00473
1240160	4.48706
1240153	3.07593
1299050	7.11074
724878	7.13587
1299059	6.13926
909722	3.31408
909726	3.1015
907073	3.10084
905972	3.07076
1240154	3.03967
753564	2.92924
907175	3.05864
1240161	6.86236
905968	2.95205
753610	2.88779
910209	3.06135
909724	2.9709
753563	3.14037
1298222	6.47299
687509	3.15008
1290922	4.16878
753565	3.64089
907170	2.94991
1327765	3.06745
1240162	3.40236
1327761	3.23046
906862	6.60839
753554	3.24191
1290722	2.93479
924108	5.17629
753546	2.97542
946370	5.0395
949165	3.0332
905938	3.06035
749714	3.04913
907053	3.05017
1290906	3.02641
1303900	2.96907
684059	3.00543
1295741	3.14185
906804	3.13563
906836	3.03915
906848	2.9295
949166	3.02607
907061	9.19083
907072	3.07986
1298136	6.62139
1240149	3.13432
905971	7.00053
911905	3.2055
1287706	3.09617
753531	7.73016
1290769	7.35692
946369	3.47981
906849	3.05838
905970	4.51323
907285	3.82878
907051	3.24097
907055	3.0173
907043	2.96905
1290907	6.76474
949164	3.1305
910851	4.01107
753532	3.27948
1240123	5.90573
946367	3.09002
684057	2.95148
906856	3.15414
924111	4.63724
1240145	3.73116
924151	3.92893
1290908	3.25158
1240143	4.77832
906847	3.08081
905948	3.8794
753533	3.96156
905952	3.02666
753549	2.95663
949161	3.14567
1503370	3.14806
907069	5.38357
749711	3.6478
749715	2.97694
1240151	3.2882
749709	5.07216
753556	4.43173
906794	11.2561
753536	3.04284
910691	2.8529
753551	3.04276
949160	3.18187
906854	3.16385
905937	5.48076
1247873	4.27277
749716	3.02662
907056	3.1027
907067	3.0816
753555	4.92265
906791	4.55861
910916	10.185
910568	3.11028
1297446	3.12477
949168	3.03582
1503369	3.90596
907048	3.30072
1240140	6.91541
907046	3.17541
1240142	6.54747
907289	4.91951
906846	3.00605
910944	3.30061
1240121	6.10162
949088	2.98538
906842	2.92302
1503366	6.17541
1240152	3.24445
907047	5.79576
1240150	3.21099
1290905	3.07038
907071	3.40592
907068	8.57406
1240183	3.509
687820	3.16372
687815	3.82418
753605	3.94296
925341	2.93632
908444	2.91267
908455	4.63071
949174	3.22335
908449	3.37066
1330985	2.97465
908473	7.99798
909749	3.19858
687800	3.90793
687821	4.21402
688011	2.98735
905967	4.74514
1331055	2.94068
908446	4.07337
1330982	2.97581
925342	3.45531
1480371	5.30472
1330984	3.0196
1240186	2.99113
909711	3.29307
687807	3.88771
1240187	3.03205
1240189	3.15756
722066	3.28552
1240192	3.26378
908158	3.14022
949178	3.05719
908450	4.90822
1503363	3.01516
1330983	2.98591
909737	3.07202
908474	3.30123
688018	3.06266
688013	2.95646
724874	3.22284
1240190	4.12221
908457	3.05896
908445	4.57732
1509074	3.00367
910849	3.02707
905990	7.80974
1503362	4.59995
905979	3.09099
910701	5.77262
687802	3.79351
1298356	3.95561
908443	2.93823
688025	3.66963
724825	6.0142
908159	2.88511
908448	3.02976
949177	2.87869
905933	4.50563
688006	3.09726
909746	5.36736
909740	5.96291
1298352	3.02687
687812	3.07407
688022	3.04698
688026	3.24264
688027	2.99028
949171	3.00748
908451	6.46387
949175	2.98161
1298358	4.1793
909748	5.04887
909744	3.21567
1240217	3.27542
687814	3.17051
687819	4.49309
908482	4.77602
908459	3.80005
688031	3.09767
949172	3.02124
908447	2.92805
949176	3.03561
910930	4.42882
909751	8.46039
1331035	3.12443
905986	2.99097
905942	3.47931
905944	3.1449
753607	3.05353
1240191	3.06411
908440	2.94186
908452	2.93264
908454	3.10565
910904	8.23414
924244	3.70593
909759	3.0262
909712	2.92453
910566	3.27355
1240181	2.71771
688014	2.98358
924241	2.99407
906823	2.93047
1322213	2.88856
905955	2.93106
1479994	2.9345
905957	2.98809
713869	3.20041
1480364	3.90811
910706	2.94286
1480374	5.57008
1322212	3.62203
1330964	4.30565
1297449	2.93388
1330975	2.94556
907273	3.05336
1298353	2.78529
687787	4.01462
1479991	2.99643
1298355	2.99286
1503364	5.25697
724839	3.21875
1298357	5.39462
1240144	4.00326
1331026	6.4166
1331025	3.03246
1290767	2.91613
1503368	3.19417
1298150	3.27814
1330950	2.92735
1240193	2.91389
1240125	2.94691
907791	2.96204
908483	3.03816
910942	3.13479
1303912	3.05968
909702	2.98019
1298351	3.8373
753579	2.87635
1479993	3.01262
909774	2.75135
1331039	3.22957
909718	4.02454
1297447	4.22911
1240124	6.73732
1480359	5.56632
949090	3.4819
11223344	3.65262
1240182	2.92874
1298146	3.9966
749710	4.8579
908144	2.93695
1480361	3.05165
1290724	3.03871
1298347	7.26434
687980	3.05473
1330945	3.12269
688001	2.96549
910937	2.89022
908142	2.82918
1240147	3.63071
753581	2.94466
908123	3.09012
1331037	3.06365
1298537	3.47837
1297439	2.91328
908132	2.93329
1297438	2.90448
924240	3.40704
1480358	2.92167
1323913	3.08171
1479992	3.08248
998179	3.32404
1331060	3.28467
1480360	3.18714
1290725	4.75897
1330941	3.1296
908133	3.47993
683665	2.97182
910780	3.0568
908469	2.88856
753539	3.03419
1479995	6.23313
946358	2.98849
1503365	3.53458
1331028	4.17635
910910	2.96801
1660035	4.16276
909715	3.00372
1295740	3.10583
907281	2.97503
906864	3.57999
909974	3.65206
1.50336e+06	4.67102
925340	4.25828
924248	2.93898
1659928	4.58463
905985	3.3794
910702	4.68287
907318	3.51351
1290795	5.49051
909262	3.20215
908461	7.18545
724870	3.30317
946357	2.99994
1659929	7.2139
910935	7.30133
906695	3.16138
907280	2.89203
906850	3.068
1330993	5.57264
909194	3.83162
908135	3.18453
1331040	3.18682
1659823	3.91838
1240211	3.0212
906693	7.24651
909977	3.00711
687777	3.44631
1298531	5.44179
908481	3.19272
910920	3.41846
1674021	4.02053
688086	3.0201
1299049	3.1769
1524414	4.06539
907275	2.95543
910567	2.95145
905934	4.70722
1330973	3.54631
1240220	3.05051
1331036	3.21482
724828	3.01396
687562	4.69671
908119	3.00133
1298145	3.23151
753540	6.55682
1298475	3.15121
908468	3.32052
907790	3.55694
1660036	6.61289
909727	2.84813
1331031	2.94333
1330942	3.05686
1322224	3.78974
924106	3.12732
909253	2.87886
908441	2.95172
1660034	4.64009
753620	3.12621
906790	5.18962
907785	3.1038
949162	3.20577
1524417	3.79687
1.33098e+06	2.98757
1659818	6.02829
907272	3.32324
1298526	4.19169
949157	3.00948
906867	3.02091
753561	5.31438
1723793	3.06932
910905	4.12687
949179	2.85949
1299052	4.68995
907278	3.08398
905940	2.8764
753604	3.031
1298476	3.72701
907788	2.96857
687506	3.01836
907000	2.98374
1240221	2.94081
1298218	3.61671
749712	3.21299
1723794	2.84432
1298156	9.17229
753562	6.9923
1299061	6.62382
753585	3.50115
909735	2.88483
949173	2.94296
1240156	3.4817
907269	2.92824
1331045	3.02242
906835	5.29778
907314	2.89812
687804	2.66677
1524415	3.51409
688023	2.87634
905980	4.55666
907322	3.72642
906831	2.95422
910554	4.82771
906870	2.73579
1240167	4.22045
1240172	2.91968
1330948	2.90259
1290455	2.89779
749717	6.40871
930082	4.88939
724834	2.94734
946372	3.35747
924102	2.92253
1327768	3.04148
910951	2.8562
949094	3.06912
1290768	2.8674
1290771	6.26236
906828	2.93538
909753	7.38197
1299067	2.8616
687985	2.93788
749713	7.04622
1479988	3.44954
908152	3.04044
1330994	2.90963
1331034	2.9679
1303897	2.88317
1298160	3.81467
1503371	6.15065
909769	5.32733
925345	3.26155
909717	2.94392
908143	3.0705
905989	6.07608
1509073	3.14978
924100	3.21463
1327773	3.96732
753583	3.17115
753545	2.91106
1479987	3.37369
687600	2.99309
909781	3.1977
688021	4.66374
753577	3.10436
907312	4.21799
906803	2.86961
1480362	7.35774
1298365	3.01756
1503361	3.21487
1659817	3.77163
1322218	3.00206
1330972	3.2704
909776	2.85462
722046	6.3647
1659819	2.96607
687448	3.14785
908130	2.96006
946377	3.60963
1298154	3.33125
924238	7.36869
1298223	3.39714
905941	3.29746
1240218	5.9055
1299062	3.14543
909976	3.16967
908458	4.60262
753584	2.84629
907044	3.01567
998184	3.13991
908145	5.78035
1659787	3.27632
1298157	3.06137
1480372	4.98875
1298533	8.88339
930299	2.8872
905954	2.96726

## Sheet: b. LN_IC50 of cisplatin
COSMIC_ID	LN_IC50
906794	1.95676
910936	2.90278
910916	2.34863
687514	2.37433
1298359	3.12604
906871	1.14077
907061	1.43911
1298533	3.79883
924104	5.4581
924105	2.60089
907068	2.75875
909751	3.66283
906795	5.64556
910904	2.96785
905961	4.44767
908473	6.23311
909704	4.77406
905990	4.98994
909709	4.66791
753575	7.46095
1240209	3.96218
724863	3.17427
909780	1.72444
910915	7.17756
909707	3.26971
1290813	3.5451
909757	3.36901
687452	1.9493
909753	5.45436
924238	3.29413
1480362	3.94866
1290769	4.51313
753569	3.53135
910935	-0.318415
906837	2.76908
1298347	4.5894
906693	4.01431
908461	5.41531
753541	2.47554
910911	2.76698
687457	4.15789
724878	6.61793
1299050	3.13151
908472	6.15455
749713	2.42724
905971	3.23305
753562	1.70145
1240140	1.94011
1327766	2.56424
1240122	3.91943
1240124	2.98188
1240155	5.50825
909770	4.13939
1298136	7.38128
905936	1.79083
906862	3.89377
925347	6.35655
1240142	2.75482
910079	4.02005
910924	3.98578
909773	2.63574
907795	3.69592
1298222	4.3256
687455	2.77131
908451	1.21519
1299064	3.65758
749717	4.97818
907794	4.69997
906853	7.28902
722046	3.49971
1298350	1.26876
905969	4.25427
724859	2.44944
1503366	2.42292
905983	3.37827
1503371	4.69494
1240185	4.37433
1299059	1.66458
910695	6.18377
1240121	2.32787
905989	3.30203
905939	5.55799
1659818	1.91231
724825	1.60617
909740	5.69949
909250	3.73212
1240123	4.29664
1240218	7.69266
906696	1.62443
907047	2.52064
908145	1.53208
724873	2.99363
905947	1.54754
910694	5.88424
924107	2.42293
910926	0.79312
910549	3.3535
1330993	2.25942
1240174	4.59358
907050	6.15781
1290795	3.40598
905937	3.3116
1298357	7.25373
724869	5.76859
907069	4.12857
909746	5.9544
753552	2.60836
909769	5.13889
753561	4.53002
906835	7.10374
907066	6.14272
1240212	1.38232
907276	6.41721
753572	3.51231
1503364	3.21994
1240208	2.24526
909263	4.49865
906790	2.38448
924108	5.43977
753614	2.01915
907287	4.68917
924110	2.71797
749709	5.00591
909907	7.28243
907320	3.89531
909748	5.05597
946370	3.79243
1290797	3.02339
1480372	4.62748
910852	4.56739
753555	3.15422
930082	2.84376
749710	6.43
908139	5.02188
910554	2.03648
905973	3.33046
909728	3.63321
906812	4.18607
1240143	5.05081
905967	4.91413
905934	5.98985
687562	1.88569
1299052	5.84588
910702	6.72534
907062	1.57389
946353	4.55817
688021	4.35398
1660034	3.07298
924111	2.14026
908455	-0.638333
908458	4.28381
1503362	1.98187
907064	5.37228
1659928	1.2332
908445	1.19379
905980	6.81651
909761	4.80925
905977	4.70105
909904	5.95862
905933	4.84022
908476	3.53979
687799	3.44851
906843	4.79789
687819	5.66947
1240160	3.99689
687995	1.78459
753624	2.48513
753556	2.50264
909743	0.825464
910930	-1.22298
1298219	4.79479
906792	2.85769
1524416	2.64211
1298168	4.9532
905964	2.35186
946361	3.25275
1330964	1.40531
907291	3.50771
998189	2.96566
925340	3.68704
910947	0.453834
1297447	3.58349
1240167	0.719416
907312	2.52861
687821	7.51007
1298526	5.97064
1298358	4.96197
908470	7.32245
910698	3.30706
1290922	5.68993
1660035	5.9109
1240146	4.56576
910905	5.68847
1240190	3.95472
753574	6.45238
905960	3.58911
908446	1.75335
1503367	3.31325
917486	4.4783
946355	4.28305
909718	-0.589043
1674021	3.15066
907319	2.55921
687787	4.14196
1298348	7.36621
1298146	4.29337
907295	3.82729
908141	0.181578
753608	4.93327
909723	3.27061
1327773	1.84393
906855	2.65667
924151	5.45832
907279	5.94598
1298538	3.48542
1480364	5.39748
687800	7.96608
687807	6.16836
753573	0.781216
905948	5.82676
1240184	4.57973
906801	4.09189
907285	6.37006
687815	1.11981
908129	6.24024
906805	4.67452
925338	5.4754
1240199	6.90465
909755	5.67729
688010	1.66491
925348	2.73965
908459	3.52665
687802	6.91544
1322224	1.85686
1290806	4.24735
946360	3.05655
906817	4.84837
1240145	2.30026
1298476	8.13717
907322	1.35347
909785	1.09104
924244	5.50017
910922	3.31266
906833	0.267666
688025	0.358268
905950	2.40165
909974	5.93882
1298539	5.68936
749711	4.07478
908121	4.91056
753565	1.68951
909736	6.17197
910853	3.85506
1322212	1.54017
1298218	5.60721
908462	5.88813
1240202	5.3499
910952	3.07324
909729	5.3762
906864	1.54299
925346	3.58938
906861	3.65774
910900	1.60374
906746	3.79547
907790	3.72606
713880	2.16624
1330973	6.33519
688121	1.2682
1503365	6.56956
909708	1.5777
907318	2.33125
1240183	4.83784
753585	0.706599
1290812	7.02178
910689	8.094
910943	5.75841
906869	2.60008
949090	3.51756
905942	1.96621
1298537	4.50527
1298216	3.607
1479988	4.64843
687780	1.861
687777	5.77538
924239	2.2009
906814	4.80349
910700	4.02882
908465	4.79413
1290730	3.73616
910920	4.68817
753589	4.3874
908126	1.69497
924240	4.77099
907071	5.30173
1240162	4.86527
1298223	3.12805
905946	4.58354
687590	3.4097
713878	2.48639
735784	3.43935
1479987	2.77654
906999	2.95977
909249	1.73757
1298169	1.7955
910907	3.5223
1299075	3.47474
1240159	5.15212
1240196	3.34932
906844	1.69216
907272	4.07992
724831	2.73426
753538	2.36025
1240132	6.58456
724870	2.88232
908474	5.32905
907048	2.59348
910944	1.20232
909779	3.49786
905941	7.81698
910546	0.870514
908463	7.13329
1240157	5.58644
1240151	6.12541
722066	2.109
753532	2.84535
1240217	5.31911
1330972	-0.568572
1240192	4.98215
925345	4.84161
924250	6.08555
1303896	0.13014
907277	0.4156
1240129	5.02094
907286	1.53998
1290908	4.2508
753592	3.97809
909252	0.431929
909256	3.00276
905974	2.01433
688026	5.97784
753554	5.58657
907051	4.62478
907317	3.74172
1331039	1.12384
906797	1.32901
1240219	3.80555
949174	3.46265
753615	2.56604
908151	2.97773
724839	5.82385
906868	3.83403
909744	3.39593
1503361	3.09649
1331036	0.108781
924100	3.62229
907792	5.59918
749712	2.91841
910548	1.04781
911905	7.97189
909262	1.05862
713869	5.63298
905962	3.04201
909749	5.45849
753621	4.90427
910906	1.87886
909781	7.45822
924187	6.58808
1503368	5.31356
907057	2.6555
909703	0.503791
905959	5.14027
1331040	0.299644
949160	1.71733
1331032	0.517622
971773	0.563967
905949	2.94283
907046	4.61697
1327771	0.469133
753583	6.19604
907298	1.34483
1240141	2.95838
687820	7.60353
687563	3.90174
906821	3.01683
909260	0.819259
1240189	1.91431
1240166	0.855139
1240201	5.48537
906856	1.18663
1240216	5.61277
908138	3.85354
1298475	5.1609
1503370	3.06231
687448	6.15447
907169	4.77045
949161	-2.1758
1299062	6.2173
905944	3.1484
910692	2.14609
909756	1.21858
1295741	1.4112
753563	0.104562
908158	0.365111
998184	1.0247
907323	0.693147
1327775	4.1131
946359	7.0966
906804	1.72099
910942	1.32006
1240149	1.45999
907065	3.70914
909738	4.75187
1240197	4.05279
949164	3.68064
1330941	5.76242
907796	5.5218
924106	1.47112
753620	1.08119
1297446	1.81885
905945	5.62646
906824	3.30473
906798	0.618066
910568	4.44659
930297	5.07744
906863	2.13122
1295740	2.21743
910704	2.94216
908454	0.402937
908471	4.12291
753612	2.66808
908131	2.39298
907056	5.3038
1240158	3.20071
906800	-0.108876
909905	2.62206
909257	1.64685
688031	1.11
717431	2.98087
688006	1.59793
1240223	6.74911
1298141	7.48058
905979	5.25367
908123	1.34624
909697	2.04479
906832	1.63497
907278	2.47795
907300	0.733367
1299070	1.57113
907067	3.36229
907271	3.27924
909725	3.24078
909701	0.008001
724879	3.08563
906847	2.08724
907072	0.7907
1240198	3.98411
909777	1.22165
687505	2.52839
1240153	3.23687
908122	4.18354
687812	4.60755
909750	1.73019
910941	0.535856
909737	3.40424
905972	3.34839
908143	2.70141
1290905	7.47222
906838	3.43972
1327769	1.19475
949094	2.12673
753594	2.41289
724866	5.79561
909696	1.08099
908148	1.33686
687588	2.79834
1331037	2.08389
907173	5.02768
930083	7.92718
1298157	4.84151
1331038	1.07478
905938	0.908437
1303912	4.08961
908457	5.30676
949178	1.69589
1330942	3.60411
910780	2.64766
687980	0.555954
753607	2.88127
907273	1.3742
946382	3.71852
908150	3.28609
909721	3.02127
749714	4.66329
905965	0.57961
1330987	0.075907
949163	1.49918
909745	4.18149
1240179	3.89024
906818	3.35845
906830	2.57125
908152	4.05151
1240154	1.25755
906836	-0.267635
724838	2.69529
1290724	5.14603
908483	1.80309
906820	2.2003
908125	4.4315
949168	2.34497
753539	0.818349
753586	3.95259
949165	2.13394
724855	5.74215
1330947	-0.219752
1240131	7.5246
907268	2.41799
1240187	0.624908
907274	2.85526
1290798	5.27686
908448	0.17921
949093	7.28
1240128	0.983924
924186	2.55978
910849	1.46668
910569	1.93348
1327774	0.051323
905952	1.58252
749716	4.22208
1290906	4.47526
909759	2.17236
949166	1.12489
907299	1.42933
1290814	4.67408
910544	0.853477
1331045	2.46472
1298529	3.13797
949172	4.21291
688086	1.81526
1331048	0.521783
684072	-0.437362
910921	1.68441
687506	4.00284
910781	4.97404
1298365	2.91713
907055	2.66615
1240215	3.91608
907044	1.03055
905935	2.9857
909732	2.5518
909784	2.77123
1503363	2.94826
930298	3.2148
724828	3.77345
909731	0.915941
906865	2.85514
949157	3.23162
906827	2.76436
1290809	5.08095
909778	3.24848
949171	1.39153
753547	3.09845
909977	5.27688
906846	0.274615
684059	0.305406
910934	1.36304
753566	3.23683
905976	3.4209
909976	1.25263
1322218	-0.067352
909719	3.91784
1331050	1.47995
753618	1.24617
946357	0.796556
1290808	5.74109
910703	3.52106
687600	5.18529
910687	1.74093
907290	3.46665
1330995	3.89327
907313	4.73663
1240186	5.80476
1331033	1.67091
905986	2.36993
688027	2.28171
946358	1.24025
909747	7.50606
905957	4.20046
1299080	4.38005
684052	-0.085933
688011	4.40618
907787	0.053828
1330983	0.752971
1240200	5.16417
907058	3.09694
688058	2.69351
906808	5.18617
907000	0.560043
688014	2.55634
909702	0.752648
753623	3.76776
909248	3.29765
687561	2.56301
949153	0.428724
1240226	6.17057
749715	4.78146
910932	3.69908
908149	2.01558
907281	1.48007
906826	7.01756
1330985	0.751936
910850	4.51459
1298226	4.06473
905984	1.53138
683665	2.66582
906793	2.45145
687586	3.55213
1303900	4.77023
907043	0.608284
907788	3.64033
910910	3.43138
909754	6.46509
1330931	1.40737
688001	-0.235548
906765	0.012685
1240173	2.43503
906834	1.02728
910401	2.64735
910710	-0.316714
908127	2.26458
724872	2.6613
905958	0.673608
908130	5.13337
1298151	5.27937
1331049	0.768464
1298349	4.38102
688013	-1.55135
906831	0.980791
753576	6.80201
908156	-0.392651
905968	2.0712
908441	2.77039
908146	1.92657
1240210	3.70845
906875	1.68892
687829	6.11897
907170	-0.264946
907042	1.4577
910919	1.47834
724834	2.11455
1290807	4.34299
910784	4.97143
905975	2.91366
909717	3.31126
1299081	1.82403
910706	0.924491
908440	1.71517
1330933	0.335353
1240221	1.02594
907045	4.14138
908443	2.87902
687985	2.24913
908144	5.14847
925341	4.22997
907270	-0.129025
687816	2.90698
905951	4.82164
906828	3.0546
1290722	3.67561
908132	0.750881
687997	4.93302
905955	4.62275
907783	1.43578
908467	2.09249
1299078	1.6224
906848	3.38428
909251	-0.09341
907269	0.578571
908447	1.51798
906851	5.81481
949155	0.262773
1330950	1.23306
906839	6.01557
724868	2.36622
908136	3.23446
910903	0.990114
924102	5.40592
687983	3.28685
1240172	4.24453
1240134	4.30443
910705	0.490936
909699	7.38223
909698	2.6229
1240127	5.33283
908128	5.52119
1240168	3.03061
946368	2.99439
949156	0.985808
1240193	1.83767
1297439	2.46288
908444	2.35968
687568	1.35464
908460	6.5483
908147	-0.015743
905991	2.21184
909264	3.91251
907060	2.00123
907314	1.33076
1290455	1.38682
909975	6.00759
753600	5.93795
910933	1.78396
753548	0.950652
907280	3.49241
907172	2.96582
910937	-0.259806
1298134	3.83171
910927	2.49269
687459	2.19508
713899	1.74095
753610	1.02063
910948	6.87646
930299	6.39579
1240169	6.12956
910688	0.316507
908159	-0.762847
909735	3.86243
753616	3.48335
1303897	1.14195
1290810	5.28958
909716	3.26039
909713	3.21773
909253	2.81191
949177	1.57165
905940	4.26538
688023	3.1596
688087	3.15999
1290765	2.54355
683667	3.02459
925343	5.60362
1240170	2.50124
1247871	0.511695
949179	3.3253
910951	0.957802
909776	6.78235
909720	2.52208
910691	3.76858
687798	2.42677
906763	3.03595
949167	-0.666499
753584	2.43754
907789	1.46742
1330935	2.61865
1240222	2.55673
908142	3.60354
906872	3.8545
909255	1.2863
906877	1.53535
907311	1.12998
949158	-0.102203
908475	5.28179
910779	5.15424
909774	1.68618
906870	1.62282
1240181	2.97979
684062	0.713958

## Sheet: c. LN_IC50 of paclitaxel
COSMIC_ID	LN_IC50
906794	-2.75478
910936	-4.508
910916	-5.15696
687514	-0.77079
1298359	-0.903596
906871	-4.6235
907061	-4.80122
1298533	-0.212822
924104	-3.73384
924105	-4.16082
907068	0.062809
909751	-4.97816
906795	-0.407174
910904	-3.21947
905961	-4.20387
908473	0.02236
909704	-4.24504
905990	-0.166941
909709	-0.463329
753575	0.218467
1240209	-3.38286
724863	-3.1359
909780	-4.05296
910915	1.43563
909707	-1.36932
1290813	-2.99593
909757	-3.63551
687452	-4.3205
909753	0.606987
924238	-3.29402
1480362	0.883505
1290769	1.35514
753569	-2.73154
910935	-4.15264
906837	-5.12326
1298347	-0.517967
906693	-0.914019
908461	-1.92116
753541	-4.2423
910911	-2.19736
687457	0.14732
724878	1.41053
1299050	-1.99473
908472	0.269197
749713	-2.99325
905971	-4.84859
753562	-5.10754
1240140	-3.84081
1327766	-4.98051
1240122	-1.46725
1240124	-3.24019
1240155	-1.3505
909770	-4.18998
1298136	-0.161488
905936	-4.36235
906862	-3.33422
925347	0.970434
1240142	-4.91662
910079	-4.39365
910924	-3.6618
909773	-5.48793
1298222	-2.9314
687455	-3.52891
908451	-4.71883
1299064	-5.23254
749717	-3.06613
907794	-2.73338
906853	1.29604
722046	-5.27757
1298350	-1.88636
905969	-1.54948
724859	-4.11647
1503366	-1.16526
905983	-0.661237
1503371	-1.07092
1240185	0.32078
1299059	-1.36911
910695	-2.39413
1240121	-5.72647
905989	-4.27792
905939	-4.15312
1659818	-4.82945
724825	-4.75573
909740	0.960253
909250	0.607712
1240123	-0.871142
1240218	1.86849
906696	-0.739064
907047	-4.48237
908145	-5.28266
724873	-3.72873
905947	-0.499962
910694	0.48946
924107	-5.45573
910926	-4.99253
910549	-4.16281
1330993	-4.27454
1240174	-3.78296
907050	2.0952
1290795	-1.81847
905937	-0.217848
1298357	1.377
724869	-1.31863
907069	-4.21946
909746	0.674445
753552	-1.9618
909769	-1.20225
753561	-4.94973
906835	2.08877
907066	0.992302
1240212	-1.03189
907276	-0.24311
753572	-4.60551
1503364	-4.96068
1240208	-2.35261
909263	0.330145
906790	-3.84976
924108	-3.92286
907287	-0.869245
924110	-3.45191
749709	-3.18082
909907	0.508504
907320	-3.51207
909748	-2.59628
946370	-0.399907
1290797	-3.99872
1480372	0.122375
910852	-3.56764
753555	-5.19845
930082	-4.206
749710	-2.65083
908139	-2.40327
910554	-0.80944
905973	0.544257
909728	-0.034832
906812	-3.37076
1240143	-5.00488
905967	-1.04272
905934	0.452927
687562	-5.05981
1299052	0.222624
910702	1.7306
907062	-3.17983
946353	-4.44271
1660034	-0.955827
924111	-5.48411
908455	-2.56363
908458	-0.199539
1503362	-4.46794
907064	-3.10666
1659928	-4.24923
908445	-2.3275
905980	1.28643
909761	-3.2038
905977	-0.511121
909904	-1.23334
905933	-3.11358
908476	-3.54233
687799	-4.8431
906843	-0.727513
687819	0.265421
1240160	-0.235041
687995	-0.679162
753624	-2.04702
753556	-4.29922
909743	-3.58273
910930	-4.75935
1298219	1.28335
906792	-5.62862
1524416	-2.91301
1298168	0.16673
905964	-5.73874
946361	-3.80358
1330964	-1.22597
907291	-4.80818
998189	-1.50495
925340	-3.64634
910947	-5.04085
1297447	-4.09646
1240167	-4.84946
907312	-4.15721
687821	2.59123
1298526	0.960453
1298358	-0.620247
908470	1.47789
910698	-4.55298
1290922	-1.87858
1660035	0.601082
1240146	-0.132427
910905	-1.72786
1240190	-3.6006
753574	-1.05882
905960	-2.46279
908446	-5.73733
1503367	-2.09408
917486	-0.317167
946355	-1.59571
909718	-5.13796
1674021	-2.96021
907319	-3.51142
687787	-3.7064
1298348	1.72408
1298146	0.044111
907295	0.24869
908141	-4.96922
753608	-3.22282
909723	0.367471
1327773	-3.90477
906855	-3.56982
924151	-3.33964
907279	1.28361
1298538	-3.20748
1480364	0.374354
687800	1.91805
687807	1.48224
753573	-4.0817
905948	-1.33641
1240184	-1.62851
906801	-3.7054
907285	0.228617
687815	-4.41645
908129	0.307027
906805	-1.92614
925338	-2.05782
1240199	2.25092
909755	0.268956
688010	-3.54066
925348	-2.16116
908459	-1.1279
687802	1.39089
1322224	-6.05825
1290806	-4.0224
946360	-0.775169
906817	1.04545
1240145	-4.30792
1298476	0.949922
907322	-1.78976
909785	-4.63164
924244	-3.0627
910922	-2.94331
906833	-5.05444
688025	-4.27788
905950	-0.374833
909974	1.53233
1298539	0.692539
749711	-4.75905
908121	-1.8625
753565	-3.69765
909736	-1.21776
910853	-3.59604
1322212	-3.80356
1298218	-1.44897
908462	-4.1053
1240202	-0.921097
910952	-0.875751
909729	-2.59593
906864	-3.04899
925346	-1.10338
906861	-4.74312
910900	-2.8516
906746	-3.37054
907790	-2.09482
713880	-4.44646
1330973	-2.82607
688121	-3.50529
1503365	-0.815263
909708	-4.61824
907318	-4.8309
1240183	-1.08641
753585	-2.40565
1290812	2.05331
910689	2.8287
910943	0.613546
906869	-0.568788
949090	-2.50733
905942	-0.909474
1298537	-0.312367
1298216	-2.79933
1479988	-1.66826
687780	-0.692872
687777	0.491589
924239	-4.78378
906814	-2.09768
910700	0.819229
908465	-2.87118
1290730	-4.26824
910920	-1.46041
753589	0.621733
908126	-2.98231
924240	-3.46153
907071	0.374272
1240162	-0.530699
1298223	-3.54216
905946	-2.68757
687590	0.05288
735784	-1.09478
1479987	-4.59479
906999	-2.29595
909249	-4.41061
1298169	-2.43097
910907	0.052369
1299075	-1.98229
1240159	-2.55438
1240196	-1.53924
906844	-3.05281
907272	-4.06076
724831	-2.38512
753538	-4.78618
1240132	1.01331
724870	-2.69253
908474	-4.51178
907048	-2.55138
910944	-5.21547
909779	-2.75105
905941	2.09561
910546	-0.897151
908463	0.910735
1240157	-0.04388
1240151	0.159899
722066	-0.577356
753532	-4.9401
1240217	-3.37457
1330972	-2.82379
1240192	-3.93204
925345	-1.19751
924250	0.927561
1303896	-4.87489
907277	-4.80957
1240129	-0.136627
907286	-0.621899
1290908	-1.04567
753592	-5.3896
909252	-4.30178
909256	-5.03291
905974	-4.3174
688026	-2.68752
753554	-3.07714
907051	0.349557
907317	-4.1106
1331039	-3.51561
906797	-0.882714
1240219	1.49002
949174	-1.42806
753615	-4.25193
908151	-5.60223
724839	1.60445
906868	-4.03638
909744	-4.729
1503361	-4.03152
1331036	-6.55083
924100	-2.60832
907792	1.13828
749712	-2.83006
910548	0.18241
911905	1.35026
909262	-5.09819
713869	-3.81089
905962	-3.66173
909749	-4.34191
753621	-2.25761
910906	-4.78924
909781	2.01006
924187	1.05235
1503368	-0.699195
907057	-0.876504
909703	-4.63779
905959	0.720272
1331040	-5.25682
949160	-4.18996
1331032	-4.27257
971773	-6.1226
905949	-4.48096
907046	-2.08698
753583	0.462328
907298	-4.32864
1240141	1.2502
687820	2.06633
687563	-4.51511
906821	-1.04341
909260	-4.04018
1240189	-5.11095
1240166	-5.30964
1240201	-3.64598
906856	-4.99915
1240216	0.58007
908138	-1.63222
1298475	-0.983114
1503370	-3.00734
687448	1.45529
907169	-3.90753
949161	-4.11358
1299062	-1.63739
905944	-3.29444
910692	-0.551584
909756	-1.08296
1295741	-5.98149
753563	-5.01394
908158	-4.93907
998184	-4.90397
907323	-3.83303
1327775	-4.49319
946359	-2.09566
906804	-4.95409
910942	-2.06298
1240149	-4.06418
907065	-0.739614
909738	0.573308
1240197	0.290163
949164	-4.31634
1330941	-2.09799
907796	1.1001
924106	-4.42677
753620	-0.662736
1297446	-1.80791
905945	-2.4117
906824	-3.16229
906798	-3.93519
910568	-1.04192
930297	0.249695
906863	-3.1273
1295740	-4.56879
908454	-5.30854
910704	-4.92815
908471	-4.6516
753612	-1.13123
908131	-3.50817
907056	-0.391328
1240158	0.200656
906800	-5.9711
909905	-4.36179
909257	-4.83814
688031	-4.85874
717431	0.03355
688006	-0.481347
1240223	1.69784
1298141	-1.54577
905979	-0.282515
908123	-4.1194
909697	-4.31365
906832	-5.31711
907278	-1.33386
907300	-5.62141
1299070	-4.17229
907067	-3.17446
907271	-3.51468
909725	-0.621487
909701	-4.88693
724879	-2.25223
906847	-2.74302
907072	-4.35545
1240198	0.108369
909777	-5.44043
687505	-3.87784
1240153	-1.17546
908122	-3.42802
687812	-2.48089
909750	-2.77698
910941	-4.41079
909737	-2.31987
905972	-0.976741
908143	-2.95134
1290905	0.967831
906838	-4.4298
1327769	-5.32871
949094	-3.88913
753594	-4.3319
724866	-0.057542
909696	-4.97257
908148	-5.85175
687588	-0.124934
1331037	-5.57132
907173	0.136274
930083	2.50097
1298157	-3.92416
1331038	-2.0919
905938	-4.93936
1303912	-1.86256
908457	0.711528
949178	-5.595
1330942	-2.24598
910780	-1.00696
687980	-4.50074
753607	-4.00109
907273	-4.49117
946382	-3.64446
908150	-1.03814
909721	-1.57006
749714	-0.902908
905965	-4.98314
1330987	-5.1008
949163	-4.90007
909745	-4.11777
1240179	-4.10785
906818	-1.79691
906830	0.40549
908152	-1.09179
1240154	-3.83477
906836	-5.21953
724838	-3.89246
1290724	-3.28321
908483	-5.87668
906820	-2.77547
908125	0.044018
949168	-1.77375
753539	-1.23782
753586	-3.46835
949165	-2.09662
724855	-0.195196
1330947	-5.87442
1240131	1.87369
907268	-5.11439
1240187	-3.85445
907274	-2.15257
1290798	-0.800833
908448	-4.84931
949093	1.75053
1240128	-0.182451
924186	-4.15829
910849	-4.52513
910569	-4.28996
1327774	-2.18611
905952	-4.96213
749716	-1.68062
909759	-4.71446
949166	-0.308437
907299	-4.23491
1290814	-0.791294
1331045	-2.85719
1298529	-1.66914
949172	-0.753943
688086	-1.97821
1331048	-3.62965
684072	-5.32533
910921	-3.94012
687506	-2.4082
910781	-4.10896
1298365	-0.968037
907055	-5.2175
1240215	-0.961828
907044	-5.45196
905935	0.192887
909732	-3.19153
909784	-2.75477
1503363	-3.79897
930298	-2.65706
724828	-3.10032
909731	-5.35963
906865	-1.92862
949157	-2.2599
906827	-4.11813
1290809	0.31839
909778	-1.72604
949171	-3.75117
753547	-5.3143
909977	0.343395
906846	-4.0298
684059	-4.90789
910934	-5.14194
753566	1.08509
905976	-3.04102
909976	-3.58604
1322218	-4.62026
909719	-3.72832
1331050	-5.35301
753618	-3.51129
946357	-5.64727
1290808	0.09065
910703	-3.3953
687600	-3.8517
910687	-5.43221
907290	0.61085
1330995	-2.19986
907313	-0.496413
1240186	0.738091
1331033	-5.46065
905986	-3.24977
688027	-5.06942
946358	-1.85339
909747	1.53719
905957	-5.85811
1299080	-2.7164
684052	-5.26801
907787	-4.52029
1240200	-1.46788
907058	-4.0265
688058	-1.17829
906808	-1.91051
907000	-4.91585
688014	0.114019
909702	-4.80889
753623	-3.31975
909248	-3.45003
687561	-3.40096
949153	-3.28839
1240226	0.803436
749715	-0.682688
910932	-1.56339
908149	-1.83127
907281	-5.48144
906826	-2.08985
1330985	-5.38976
910850	0.627561
1298226	-3.46706
905984	-5.06655
683665	-4.65491
906793	-4.21703
687586	-4.24287
1303900	-0.562589
907043	-4.36152
907788	-3.70162
910910	-3.38205
909754	1.10265
1330931	-4.21322
688001	-3.51495
906765	-5.1995
1240173	-4.32779
906834	-4.98813
910401	-2.20362
910710	-5.61023
908127	-3.06137
724872	-2.87492
905958	-4.69161
908130	0.351584
1298151	-0.198911
1331049	-4.79441
1298349	-1.75958
688013	-5.12942
906831	-1.87394
753576	-1.29489
908156	-5.86574
905968	-3.20405
908441	-5.05896
908146	-4.84843
1240210	-4.08482
906875	-2.47546
687829	0.135547
907170	-6.07424
907042	-3.97615
910919	-4.60305
724834	-2.08574
1290807	-0.291791
910784	-0.824556
905975	-3.65154
909717	-3.5356
1299081	-3.75975
910706	-5.1477
908440	-3.98553
1330933	-4.76519
1240221	-5.61848
907045	1.0393
908443	-2.57853
687985	-4.80209
908144	-3.68449
925341	-2.84583
907270	-5.99852
687816	-1.66908
905951	-4.25241
906828	-3.94978
1290722	-0.88104
908132	-4.0992
687997	0.287856
905955	-4.2322
907783	-3.91088
908467	-0.81541
1299078	-2.1655
906848	-5.18221
909251	-4.94094
907269	-5.06
908447	-2.16747
906851	-3.95662
949155	-5.70019
1330950	-4.45593
906839	-0.024702
724868	-4.90377
908136	-4.61855
910903	-4.41824
924102	0.294479
687983	-2.87427
1240172	-2.15826
1240134	-1.97166
910705	-4.97897
909699	1.00219
909698	-4.21973
1240127	-1.86843
908128	-2.77354
1240168	-0.498569
946368	-4.66934
949156	0.164054
1240193	-5.07625
908444	-3.24756
687568	-0.049353
908460	1.67956
908147	-5.14691
905991	-4.87489
909264	-2.96361
907060	-4.40914
907314	-4.0212
1290455	-4.96317
909975	1.20453
753600	0.283564
910933	-2.76445
753548	-4.53786
907280	-3.33099
907172	-0.763428
910937	-4.99895
1298134	-3.37782
910927	-1.40541
687459	-1.52804
713899	-4.18217
753610	-4.47027
910948	-2.39043
930299	1.59825
1240169	0.45692
910688	-5.72515
908159	-5.059
909735	-4.75208
753616	-3.75614
1303897	-3.39356
1290810	-2.47701
909716	-3.19257
909713	-3.06063
909253	-4.68898
949177	-5.08217
905940	-3.53862
688023	-5.31945
688087	-0.419277
1290765	-3.15978
683667	-4.05922
925343	0.153482
1247871	-4.01668
949179	-0.810622
910951	-5.47711
909776	-0.817887
909720	-3.59462
910691	-2.54217
687798	-0.150082
906763	-4.95754
949167	-4.35915
753584	-4.04227
907789	-4.6046
1330935	-2.74688
1240222	-2.87375
908142	-4.50638
906872	-1.91356
909255	-3.62594
906877	-4.10014
907311	-4.78536
949158	-5.9333
908475	-3.8469
910779	0.069901
909774	-2.48688
906870	-3.58583
1240181	-2.11348
684062	-4.57188

## Sheet: d. LN_IC50 of 5-fluorouracil
COSMIC_ID	LN_IC50
906794	5.3233
910936	5.66302
910916	2.27737
687514	4.79275
1298359	4.4192
906871	5.85562
907061	3.32627
1298533	5.2929
924104	5.96304
924105	3.84631
907068	2.27738
909751	3.78703
946356	7.84242
906795	6.22102
910904	5.57068
905978	5.80503
905961	2.06036
908473	4.88671
909704	3.20257
905990	6.72222
909709	4.58379
753575	6.48148
1240209	6.96813
724863	3.97547
909780	3.55902
910915	8.04505
909707	5.08522
1290813	2.16344
909757	4.27511
687452	3.31326
909753	4.97431
924238	2.62895
1480362	7.88246
1290769	7.56048
753569	4.30507
910935	-0.584016
906837	3.61397
1298347	6.13407
906693	4.28699
908461	4.77729
753541	3.36626
910911	5.82461
687457	5.09811
724878	7.18435
1299050	5.44642
908472	7.42861
749713	5.50356
905971	1.37582
753562	3.93576
1240140	3.32165
1327766	3.99734
1240122	5.0769
1240124	5.46803
1240155	3.92892
909770	3.38762
1298136	7.3632
1660036	3.16618
905936	2.46187
906862	5.16898
925347	7.3869
1240142	3.18917
910079	2.85667
910924	2.168
909773	1.84781
907795	1.75795
1298222	6.93923
687455	4.32323
908451	1.56123
1299064	3.91744
749717	4.01542
907794	3.38412
906853	7.57625
722046	1.50424
1298350	6.81865
905969	4.62158
724859	5.73543
1290771	5.00313
1503366	4.45377
905983	6.85658
1503371	5.91736
1240185	3.52747
1299059	4.8077
910695	6.86956
1240121	3.67224
905989	2.48628
905939	3.20865
1659818	3.88321
724825	2.72949
909740	4.33604
909250	5.69265
1240123	2.44516
1240218	8.95181
906696	5.92177
907047	3.10044
908145	3.9657
724873	4.46244
905947	4.1871
910694	7.11967
924107	3.11519
910926	3.92087
910549	2.92489
753558	5.27013
1330993	4.42053
1240174	5.00014
907050	7.66617
1290795	4.5221
905937	2.77402
1298531	2.79213
1298357	7.63314
724869	6.64947
907069	3.09467
909746	6.25602
753552	5.08531
909769	7.07653
753561	4.14915
1480371	3.2374
906835	9.55262
907066	8.35389
1240212	3.91314
907276	2.70118
753572	4.29093
1503364	5.06708
1240208	4.32824
909263	5.13069
906790	3.84165
924108	6.88203
753614	3.36781
907287	3.3917
924110	4.08659
749709	5.53093
909907	7.14211
907320	3.14309
909748	4.62798
946370	5.42602
1290797	3.60097
1480372	6.7673
910852	5.07227
753555	4.76884
907289	3.85304
930082	4.13242
749710	5.74706
908139	3.39552
910554	2.90395
905973	6.0472
909728	7.0386
906812	5.58704
1240143	3.90079
905967	4.09802
905934	4.83129
687562	3.26624
1299052	5.38269
910702	6.75992
907062	3.85421
946353	6.23888
688021	7.68056
1660034	2.89672
924111	1.64284
908455	4.27384
908458	6.01594
1503362	3.67384
907064	6.83565
1659928	2.88398
908445	1.97772
906791	7.75016
905980	4.84023
909761	6.02035
905977	6.85912
909904	5.63873
905970	6.65535
905933	5.25998
908476	2.08676
687799	3.67582
906843	6.44577
687819	7.37836
1240160	6.34152
687995	3.34438
753624	5.67722
753556	5.04651
909743	3.74004
910930	0.043392
1298219	4.88635
906792	4.54076
1524416	5.25437
1298168	6.82972
905964	1.56207
946361	4.06484
1330964	6.75664
907291	3.87865
1247873	6.45699
998189	4.41884
925340	2.7961
910947	0.556843
1297447	4.68512
1240167	3.17417
907312	2.55117
687821	10.0364
1298526	6.62283
1298358	3.64001
908470	5.92065
910698	4.00084
1290922	5.3729
1660035	6.20135
1240146	5.56205
910905	3.83139
1240190	3.99887
753574	5.38443
1240138	6.56361
905960	4.19954
908446	2.6644
1503367	2.73153
917486	3.81495
946355	4.38859
909718	2.58952
1674021	3.07391
907319	3.31301
687787	5.29693
1298348	6.07106
910851	3.49187
1240144	2.75307
1298146	6.37368
907295	6.98306
908141	1.87499
753608	4.48919
909723	6.77865
1327773	3.3415
906855	2.90421
924151	4.97989
907279	5.44598
1298538	3.95878
1659823	5.72479
1480364	7.14993
687800	6.95488
1298534	7.87256
687807	6.60273
753573	3.34558
905948	5.48141
1240184	5.87175
906801	5.19928
1240136	3.17387
907285	5.66524
687815	4.35016
908129	5.67392
906805	5.2957
925338	3.32658
1240199	9.37987
909755	4.05826
688010	6.50875
925348	6.43944
908459	4.4251
687802	7.19933
1322224	2.22415
1290806	3.60425
946360	7.7031
906817	5.03372
1240145	3.26891
1298476	6.32926
907322	4.1661
909785	1.4857
924244	4.42758
910922	3.31724
906833	4.91531
688025	2.53932
905950	3.28278
909974	7.66122
1298539	7.04499
749711	6.69986
908121	5.84721
753565	3.91107
909736	5.89296
1240147	3.5148
910853	5.90341
1322212	5.64151
1298218	6.61576
908462	4.80242
1240202	8.22631
910952	2.80974
909729	7.04075
906864	6.4271
925346	3.69326
906861	4.37617
910900	4.25223
906746	6.07259
907790	2.4695
713880	3.88448
1330973	8.12783
688121	4.24188
1503365	6.79129
909708	3.15768
907318	2.32823
1240183	6.1551
753585	5.36668
1290812	7.57273
910689	9.17895
910943	7.26941
906869	4.82121
949090	5.38494
905942	5.41129
1298537	6.47016
1298216	4.5708
1479988	4.0996
687780	5.27217
687777	7.38724
924239	3.88648
906814	6.3973
910700	5.55032
908465	4.3002
1290730	6.36044
910920	5.05566
753589	7.78024
908126	3.80613
924240	5.32659
907071	7.76129
1240162	4.15012
1298223	6.99673
905946	3.58048
687590	5.61377
713878	4.34752
735784	5.17172
1479987	4.10546
906999	4.59166
909249	3.62519
1298169	4.94744
910907	6.4862
1299075	6.09852
1240159	7.35978
1240196	4.98379
906844	2.57114
907272	5.08202
909722	1.48926
724831	3.41161
753538	4.78026
1240132	7.84919
724870	4.78392
908474	5.05165
907048	5.23883
910944	1.14471
909779	6.94908
905941	8.09589
910546	1.85842
908463	8.44397
1240157	6.67176
1240151	7.04955
722066	6.20772
753532	5.1013
1240217	5.49248
1330972	6.46916
1240192	6.16715
925345	6.12476
924250	8.18413
1303896	3.61531
907277	2.84572
1240129	7.10436
907286	5.57947
1290908	3.50692
753592	4.91585
909252	3.19545
909256	5.02565
905974	3.218
688026	7.27445
753554	6.89533
907051	6.47828
905956	6.79738
907317	3.24693
1331039	1.89113
906797	6.53633
1240219	5.78422
949174	5.86496
753615	4.52905
908151	2.877
724839	6.17066
906868	6.0386
909744	5.42397
1503361	4.11866
1331036	2.23587
924100	2.47886
907792	7.06185
749712	5.84137
910548	6.97784
911905	7.51401
909262	3.764
713869	6.22846
905962	4.90848
909749	5.60283
753621	7.19925
910906	3.55631
909781	7.66617
924187	7.08038
1503368	5.11855
907057	4.89753
909703	2.63598
905959	4.69007
1331040	-0.278277
949160	3.50824
1331032	0.44545
971773	3.0657
905949	2.29873
907046	4.62206
1327771	2.50005
753583	7.88137
907298	3.07335
1240141	5.54824
687820	9.08881
687563	2.42082
906821	3.5868
909260	4.98462
1240189	4.55125
1240166	3.62974
1240201	5.4977
906856	1.21436
1240216	7.11787
908138	5.05581
1298475	4.0823
1509073	6.19212
1503370	4.59976
687448	9.12655
907169	5.85027
949161	2.91048
1299062	6.07109
905944	6.31273
910692	4.98503
909756	3.89946
1295741	2.04121
753563	1.64201
908158	2.25787
998184	3.71369
907323	0.432329
1327775	5.68599
946359	7.66703
906804	2.22328
910942	2.47325
1240149	2.90129
907065	5.85087
909738	5.66451
1240197	6.56293
949164	4.55146
1330941	6.17589
907796	7.17807
924106	2.65788
753620	2.76973
1297446	4.20879
905945	4.97194
906824	3.9535
906798	4.41008
910568	5.01235
930297	3.98561
906863	4.7683
1295740	4.75439
910704	2.73626
908454	2.80058
908471	5.22464
753612	3.97735
908131	4.4822
907056	5.86853
1240158	7.54391
906800	2.43612
907073	3.2165
909905	4.88243
909257	3.18834
688031	3.38934
717431	5.22486
688006	5.58444
1240223	8.60823
1298141	7.18662
905979	6.60083
908123	4.72361
909697	3.56709
906832	5.03428
1240130	3.12267
907278	5.81367
907300	4.11291
1299070	5.30245
907067	5.48927
907271	4.55775
909725	5.83581
909701	1.02823
724879	4.43382
906847	4.22465
907072	3.78215
1240198	6.80012
909777	2.38627
687505	3.72878
1240153	5.04818
908122	3.57938
687812	6.86251
909750	4.62206
906852	3.20383
910941	3.24199
909737	4.13661
905972	5.32301
908143	5.49238
1290905	8.29764
906838	3.96611
1327769	0.551508
949094	4.3815
753594	4.10764
724866	4.95348
909696	4.32346
908148	0.328101
687588	6.77013
1331037	3.37858
907173	4.88723
688018	7.18118
930083	8.94801
1298157	5.88328
1331038	4.90155
905938	3.00659
1303912	4.94582
908457	5.36636
906849	5.0934
949178	3.17797
1330942	6.10154
910780	5.84966
687980	4.73277
753607	4.95341
907273	0.032785
946382	4.73785
908150	6.44107
907053	3.22919
909721	6.74689
749714	5.47573
905965	1.78609
1330987	2.65909
949163	4.07287
909745	5.33284
1240179	6.5884
753551	3.36167
906818	5.10215
906830	7.36098
908152	6.16506
1240154	2.37023
906836	-0.050631
724838	5.59094
1290724	5.63853
908483	3.95959
906820	3.26548
908125	6.23875
949168	7.31104
753539	2.56075
753586	4.34483
949165	4.45795
724855	7.35457
1330947	0.123326
1240131	8.58086
907268	3.67976
1240187	2.35101
907274	4.07759
1290798	6.88099
908448	1.64983
949093	8.5572
1240128	4.75773
924186	2.89783
910849	5.90048
910569	3.69812
1298352	8.78987
1327774	3.26501
905952	3.80912
749716	5.89207
1290906	5.99815
909759	2.77139
949166	3.96492
907299	2.1665
1290814	5.69806
910544	2.02134
1331045	3.73315
1240135	4.68052
1298529	4.93799
949172	5.81387
688086	3.85424
1331048	2.34129
684072	3.921
910921	4.05336
687506	5.32287
910781	5.80687
1298365	4.69308
907055	3.41177
1240215	5.07335
907044	2.2783
905935	6.14301
909732	4.38191
909784	5.54936
1503363	4.67372
930298	5.15656
724828	4.28185
909731	3.25334
906865	6.34122
949157	4.99952
906827	4.27234
1290809	6.72968
909778	5.64478
949171	2.84399
753547	4.22398
909977	4.6633
906846	2.48245
684059	2.88643
910934	1.67569
753566	4.87553
905976	5.28756
909976	6.06082
1322218	1.37087
909719	4.87374
1331050	3.93658
753618	2.04863
946357	3.99204
1290808	6.00512
924241	8.4286
910703	4.69003
687600	6.44251
910687	0.07437
907290	6.96238
1330995	3.21251
907313	5.10397
1240186	3.38432
1331033	3.32388
905986	6.57667
688027	6.15283
946358	0.759572
909747	6.80968
905957	4.55747
1299080	5.62504
684052	4.25605
688011	5.83567
907787	2.0657
1330983	2.91343
1240200	5.42813
907058	4.77898
688058	5.48538
906808	6.17084
907000	3.90507
688014	7.20309
909702	2.99895
753623	4.33439
909248	3.75672
687561	3.36254
949153	3.09397
1240226	7.82938
749715	5.09302
910932	4.45198
908149	4.80603
753546	5.90498
907281	4.14704
906826	7.67663
1330985	4.03678
910850	6.2968
1298226	4.04925
905984	2.64929
683665	5.41483
906793	4.05746
687586	4.80234
1303900	5.44903
907043	2.43824
907788	3.19729
910910	3.02733
909754	6.95847
1330931	3.32204
688001	6.43999
906765	1.82034
1240173	3.82865
906834	2.04946
910401	4.69137
910710	1.95865
908127	3.75267
907791	7.64335
724872	3.87898
905958	2.95235
908130	7.63344
906873	3.27786
1298151	6.74726
1331049	2.74707
1240137	4.47518
1298349	6.27189
688013	4.6305
907275	4.32152
906831	2.65548
753576	5.62136
908156	-0.802199
905968	3.46389
908441	6.02867
908146	4.84338
684057	4.33802
1240210	6.21214
906875	2.79177
687829	7.68512
907170	1.37355
907042	2.37829
910919	2.1254
724834	5.69514
1290807	7.39124
910784	5.54256
905975	5.38361
909717	3.95008
1299081	3.32215
910706	4.31924
908440	1.68291
1330933	2.55093
1240221	4.19964
907045	6.39923
908443	4.23916
687985	5.68334
908144	7.55848
925341	3.86091
907270	0.954816
687816	4.87558
905951	4.79322
906828	3.74699
1290722	5.57071
1297449	3.10188
908132	3.1622
687997	6.51902
905955	6.27786
907783	3.00041
908467	6.39709
1299078	3.71249
906848	4.89877
909251	4.00835
907269	1.43977
908447	4.00626
906851	4.38984
949155	3.18249
1330950	2.74706
906839	7.15071
724868	2.57645
908136	3.55746
910903	3.80371
906842	1.51103
924102	6.11402
687983	6.88128
1240172	4.87715
1240134	5.27065
910705	2.15487
909699	7.73538
909698	1.69177
1240127	6.31106
908128	6.59756
1240168	4.55043
946368	3.64885
949156	3.36942
1240193	4.64168
908444	4.46506
687568	6.02398
908460	7.83539
908147	1.92884
905991	4.01938
909264	5.4929
907060	4.34905
907314	3.76548
1290455	1.23759
909975	7.68458
753600	6.60281
910933	4.79174
753548	2.43504
907280	4.08789
907172	5.58453
910937	3.72461
1298134	4.75799
910927	3.43989
687459	6.22884
713899	4.29711
753610	2.0074
910948	6.68004
930299	6.64061
1240169	7.50216
910688	2.40025
908159	2.89488
909735	4.52286
753616	5.71597
1303897	2.55026
1290810	5.44949
909716	4.87852
909713	4.43166
909253	4.42924
949177	3.33407
905940	5.74132
688023	6.12557
688087	6.75724
1290765	3.8716
683667	5.34667
925343	6.42373
1247871	2.20529
949179	6.94921
910951	3.00504
909776	5.05873
909720	4.50213
910691	5.59186
687798	2.75142
906763	5.10634
949167	4.10443
753584	5.51119
907789	4.35807
1330935	3.86326
1240222	3.23513
908142	3.6792
906872	4.66655
909255	3.33421
906877	5.64584
907311	4.27735
949158	1.08236
908475	5.26131
910779	6.98534
909774	5.63396
906870	3.39879
1240181	4.77741
684062	4.03486
